# Supplementary material for: Parallel or convergent evolution in human population genomic data revealed by genotype networks
Source: BMC Evol Biol. 2016 Aug 2;16:154. doi: 10.1186/s12862-016-0722-0 (PMC4969671; doi:10.1186/s12862-016-0722-0)
Supplement: Additional file 3: — This ZIP file contains the following documents. 1. genes_with_excess_of_cycles_exonLength_nucleotideMutations.txt: List of genes with excess of cycles when randomized networks are constructed from entire gene coding sequences (all four nucleotide mutations allowed). 2. gprofiler_results_100fragmentedGenes_largerthan10.xlsx: Gene ontology enrichment analysis results for the 100 most fragmented genes with a network comprising more than 10 sequences. 3. gprofiler_results_GO_function_process.xlsx: Gene ontology enrichment analysis of molecular functions and biological processes for the 42 genes with an excess of cycles. 4. gprofiler_results_GO_function_process_NoHLAGenes.xlsx: Gene ontology enrichment analysis of molecular functions and biological processes for the 42 genes with an excess of cycles, excluding the HLA genes. 5. gprofiler_results_KEGG.xlsx: KEGG pathways enrichment analysis for the 42 genes with an excess of cycles. 6. gprofiler_results_reactome.xlsx: Reactome pathways enrichment analysis for the 42 genes with an excess of cycles. 7. list_of_most_fragmented_networks.txt: List of 100 most fragmented networks among all haplotype networks comprising more than 10 nodes. Fragmentation is computed as the number of components divided by the size of the network (higher values correspond to greater fragmentation). (ZIP 63 kb) [file 12862_2016_722_MOESM3_ESM.zip › genes_with_excess_of_cycles_exonLength_nucleotideMutations.txt]

# list of genes with excess of cycles when randomized networks are constructed from sequences as long as coding area of genes and all four nucleotide mutations are allowed.
ENSG00000183580
ENSG00000155792
ENSG00000160218
ENSG00000185888
ENSG00000165388
ENSG00000162006
ENSG00000177425
ENSG00000095485
ENSG00000106018
ENSG00000175591
ENSG00000059378
ENSG00000169214
ENSG00000188112
ENSG00000164746
ENSG00000176396
ENSG00000248405
ENSG00000159403
ENSG00000169488
ENSG00000074966
ENSG00000188511
ENSG00000016602
ENSG00000189001
ENSG00000134874
ENSG00000196872
ENSG00000150457
ENSG00000179846
ENSG00000165807
ENSG00000188916
ENSG00000182372
ENSG00000197386
ENSG00000205030
ENSG00000160209
ENSG00000187510
ENSG00000132470
ENSG00000123607
ENSG00000082438
ENSG00000198153
ENSG00000130589
ENSG00000100823
ENSG00000196562
ENSG00000132256
ENSG00000186648
ENSG00000115993
ENSG00000105669
ENSG00000155754
ENSG00000174282
ENSG00000206432
ENSG00000132958
ENSG00000184560
ENSG00000165474
ENSG00000204524
ENSG00000108557
ENSG00000039560
ENSG00000137251
ENSG00000128596
ENSG00000173706
ENSG00000126653
ENSG00000091128
ENSG00000167962
ENSG00000204345
ENSG00000172673
ENSG00000169896
ENSG00000197345
ENSG00000188779
ENSG00000138180
ENSG00000161992
ENSG00000100767
ENSG00000180071
ENSG00000055147
ENSG00000183793
ENSG00000090920
ENSG00000152208
ENSG00000109323
ENSG00000179057
ENSG00000125780
ENSG00000187801
ENSG00000149451
ENSG00000099889
ENSG00000134201
ENSG00000197079
ENSG00000185133
ENSG00000170956
ENSG00000225683
ENSG00000136141
ENSG00000110013
ENSG00000137441
ENSG00000171681
ENSG00000174989
ENSG00000212935
ENSG00000070371
ENSG00000122367
ENSG00000253958
ENSG00000163098
ENSG00000176945
ENSG00000005100
ENSG00000134389
ENSG00000108021
ENSG00000151914
ENSG00000204882
ENSG00000183117
ENSG00000113643
ENSG00000256436
ENSG00000115977
ENSG00000177669
ENSG00000240403
ENSG00000158089
ENSG00000157703
ENSG00000156970
ENSG00000118898
ENSG00000145794
ENSG00000172554
ENSG00000059377
ENSG00000159733
ENSG00000116726
ENSG00000103855
ENSG00000184507
ENSG00000166351
ENSG00000144847
ENSG00000172340
ENSG00000197299
ENSG00000185046
ENSG00000106125
ENSG00000007545
ENSG00000102780
ENSG00000143341
ENSG00000186599
ENSG00000110025
ENSG00000163958
ENSG00000182272
ENSG00000198046
ENSG00000161618
ENSG00000163251
ENSG00000132801
ENSG00000177426
ENSG00000146535
ENSG00000182578
ENSG00000168329
ENSG00000079156
ENSG00000187054
ENSG00000136697
ENSG00000082074
ENSG00000003989
ENSG00000145626
ENSG00000134508
ENSG00000182957
ENSG00000124228
ENSG00000197110
ENSG00000119681
ENSG00000164164
ENSG00000060491
ENSG00000132623
ENSG00000089101
ENSG00000110455
ENSG00000151136
ENSG00000173809
ENSG00000174718
ENSG00000197124
ENSG00000168938
ENSG00000118257
ENSG00000180316
ENSG00000145321
ENSG00000205549
ENSG00000118997
ENSG00000171603
ENSG00000175920
ENSG00000106113
ENSG00000052850
ENSG00000215045
ENSG00000081052
ENSG00000161551
ENSG00000103657
ENSG00000183801
ENSG00000087116
ENSG00000184347
ENSG00000048991
ENSG00000120278
ENSG00000116885
ENSG00000129204
ENSG00000109066
ENSG00000188385
ENSG00000213996
ENSG00000118507
ENSG00000105668
ENSG00000138823
ENSG00000131042
ENSG00000123143
ENSG00000087303
ENSG00000137460
ENSG00000134905
ENSG00000221882
ENSG00000146648
ENSG00000071564
ENSG00000140367
ENSG00000174844
ENSG00000173124
ENSG00000154736
ENSG00000204539
ENSG00000169519
ENSG00000138472
ENSG00000008128
ENSG00000060718
ENSG00000133943
ENSG00000090316
ENSG00000167077
ENSG00000137449
ENSG00000213471
ENSG00000119922
ENSG00000188681
ENSG00000110079
ENSG00000110075
ENSG00000136274
ENSG00000157214
ENSG00000169174
ENSG00000135773
ENSG00000183128
ENSG00000018699
ENSG00000186638
ENSG00000185313
ENSG00000171861
ENSG00000174407
ENSG00000104059
ENSG00000170298
ENSG00000110274
ENSG00000172349
ENSG00000204983
ENSG00000177489
ENSG00000110002
ENSG00000163072
ENSG00000085760
ENSG00000214518
ENSG00000203757
ENSG00000197879
ENSG00000114107
ENSG00000186660
ENSG00000139194
ENSG00000087076
ENSG00000188176
ENSG00000196355
ENSG00000115687
ENSG00000167634
ENSG00000197208
ENSG00000100241
ENSG00000111319
ENSG00000129493
ENSG00000157978
ENSG00000256950
ENSG00000143811
ENSG00000088756
ENSG00000161513
ENSG00000171195
ENSG00000077498
ENSG00000204683
ENSG00000198601
ENSG00000006282
ENSG00000221837
ENSG00000099998
ENSG00000250305
ENSG00000162430
ENSG00000140332
ENSG00000137976
ENSG00000169618
ENSG00000051341
ENSG00000138759
ENSG00000221859
ENSG00000155026
ENSG00000114841
ENSG00000169575
ENSG00000198785
ENSG00000137802
ENSG00000132938
ENSG00000160299
ENSG00000178722
ENSG00000167395
ENSG00000188404
ENSG00000099834
ENSG00000205085
ENSG00000146282
ENSG00000105321
ENSG00000100150
ENSG00000159842
ENSG00000100033
ENSG00000205978
ENSG00000187260
ENSG00000106034
ENSG00000102445
ENSG00000114529
ENSG00000105352
ENSG00000134030
ENSG00000103168
ENSG00000107957
ENSG00000206530
ENSG00000146376
ENSG00000187612
ENSG00000130803
ENSG00000204183
ENSG00000058453
ENSG00000169071
ENSG00000170161
ENSG00000176809
ENSG00000188820
ENSG00000160183
ENSG00000196743
ENSG00000175294
ENSG00000173610
ENSG00000157119
ENSG00000198873
ENSG00000196196
ENSG00000162341
ENSG00000132510
ENSG00000162951
ENSG00000141503
ENSG00000242221
ENSG00000089177
ENSG00000244588
ENSG00000149639
ENSG00000162004
ENSG00000179163
ENSG00000178922
ENSG00000150627
ENSG00000187583
ENSG00000205327
ENSG00000186854
ENSG00000129673
ENSG00000171634
ENSG00000197576
ENSG00000182771
ENSG00000130592
ENSG00000187010
ENSG00000186998
ENSG00000158270
ENSG00000151655
ENSG00000243709
ENSG00000104983
ENSG00000176547
ENSG00000243284
ENSG00000040275
ENSG00000106608
ENSG00000131069
ENSG00000166788
ENSG00000176984
ENSG00000183091
ENSG00000008300
ENSG00000110218
ENSG00000204513
ENSG00000118113
ENSG00000168754
ENSG00000145536
ENSG00000131386
ENSG00000189233
ENSG00000088827
ENSG00000196934
ENSG00000178852
ENSG00000183313
ENSG00000146530
ENSG00000059122
ENSG00000140379
ENSG00000134480
ENSG00000172748
ENSG00000164904
ENSG00000022556
ENSG00000113805
ENSG00000235268
ENSG00000185958
ENSG00000196337
ENSG00000166145
ENSG00000030419
ENSG00000069812
ENSG00000154227
ENSG00000238244
ENSG00000189325
ENSG00000172716
ENSG00000158863
ENSG00000228567
ENSG00000240583
ENSG00000164828
ENSG00000177186
ENSG00000221932
ENSG00000181761
ENSG00000067066
ENSG00000185156
ENSG00000226321
ENSG00000116147
ENSG00000121898
ENSG00000140323
ENSG00000171219
ENSG00000185950
ENSG00000132016
ENSG00000110723
ENSG00000171777
ENSG00000154240
ENSG00000100207
ENSG00000204577
ENSG00000103426
ENSG00000104043
ENSG00000141837
ENSG00000129003
ENSG00000186117
ENSG00000029363
ENSG00000152591
ENSG00000188869
ENSG00000144410
ENSG00000182472
ENSG00000186715
ENSG00000109265
ENSG00000149115
ENSG00000165480
ENSG00000169994
ENSG00000134184
ENSG00000188051
ENSG00000137054
ENSG00000197580
ENSG00000154767
ENSG00000160584
ENSG00000167548
ENSG00000163827
ENSG00000137337
ENSG00000196169
ENSG00000183206
ENSG00000182173
ENSG00000117523
ENSG00000183421
ENSG00000053524
ENSG00000168769
ENSG00000214711
ENSG00000166444
ENSG00000177483
ENSG00000138035
ENSG00000137731
ENSG00000121900
ENSG00000004399
ENSG00000007314
ENSG00000125166
ENSG00000181215
ENSG00000080618
ENSG00000182223
ENSG00000100985
ENSG00000172482
ENSG00000144115
ENSG00000090924
ENSG00000152910
ENSG00000188827
ENSG00000091136
ENSG00000171495
ENSG00000124557
ENSG00000177614
ENSG00000164631
ENSG00000116701
ENSG00000152404
ENSG00000196792
ENSG00000105186
ENSG00000151466
ENSG00000214646
ENSG00000090512
ENSG00000156050
ENSG00000137338
ENSG00000196946
ENSG00000139985
ENSG00000008226
ENSG00000180758
ENSG00000111412
ENSG00000151233
ENSG00000116785
ENSG00000047346
ENSG00000244682
ENSG00000146904
ENSG00000120949
ENSG00000180574
ENSG00000101187
ENSG00000196549
ENSG00000101639
ENSG00000087253
ENSG00000135299
ENSG00000132669
ENSG00000117597
ENSG00000163395
ENSG00000230657
ENSG00000174358
ENSG00000125746
ENSG00000102854
ENSG00000161996
ENSG00000165996
ENSG00000205790
ENSG00000170743
ENSG00000241484
ENSG00000184730
ENSG00000134324
ENSG00000160179
ENSG00000256870
ENSG00000228672
ENSG00000058085
ENSG00000095917
ENSG00000143603
ENSG00000187017
ENSG00000137673
ENSG00000162039
ENSG00000180777
ENSG00000169189
ENSG00000105732
ENSG00000103381
ENSG00000106688
ENSG00000166833
ENSG00000007306
ENSG00000166823
ENSG00000128567
ENSG00000171119
ENSG00000244754
ENSG00000069696
ENSG00000164597
ENSG00000185480
ENSG00000203697
ENSG00000183463
ENSG00000142973
ENSG00000138792
ENSG00000197272
ENSG00000169474
ENSG00000008323
ENSG00000174527
ENSG00000162600
ENSG00000198502
ENSG00000253396
ENSG00000138744
ENSG00000181523
ENSG00000131944
ENSG00000155307
ENSG00000127418
ENSG00000166961
ENSG00000134256
ENSG00000169136
ENSG00000253797
ENSG00000116017
ENSG00000075292
ENSG00000081692
ENSG00000243772
ENSG00000167359
ENSG00000183798
ENSG00000169418
ENSG00000203727
ENSG00000157617
ENSG00000248713
ENSG00000179873
ENSG00000011426
ENSG00000162337
ENSG00000196466
ENSG00000169885
ENSG00000104866
ENSG00000125246
ENSG00000115548
ENSG00000139132
ENSG00000254709
ENSG00000184207
ENSG00000144218
ENSG00000159110
ENSG00000173253
ENSG00000181619
ENSG00000100473
ENSG00000144130
ENSG00000142627
ENSG00000077935
ENSG00000167755
ENSG00000099250
ENSG00000133392
ENSG00000114670
ENSG00000116678
ENSG00000182541
ENSG00000180902
ENSG00000104728
ENSG00000183248
ENSG00000138356
ENSG00000182685
ENSG00000198003
ENSG00000038295
ENSG00000198216
ENSG00000166436
ENSG00000165478
ENSG00000155324
ENSG00000137757
ENSG00000185736
ENSG00000141384
ENSG00000100815
ENSG00000111331
ENSG00000186153
ENSG00000173641
ENSG00000138347
ENSG00000256349
ENSG00000226288
ENSG00000041515
ENSG00000167210
ENSG00000185070
ENSG00000162849
ENSG00000135899
ENSG00000110628
ENSG00000072952
ENSG00000100031
ENSG00000090006
ENSG00000112539
ENSG00000183742
ENSG00000166004
ENSG00000104067
ENSG00000197081
ENSG00000159387
ENSG00000206075
ENSG00000152061
ENSG00000204508
ENSG00000109819
ENSG00000171931
ENSG00000113555
ENSG00000102805
ENSG00000154175
ENSG00000101191
ENSG00000187838
ENSG00000184908
ENSG00000198010
ENSG00000063660
ENSG00000198815
ENSG00000181240
ENSG00000132677
ENSG00000204060
ENSG00000254692
ENSG00000138735
ENSG00000242441
ENSG00000205496
ENSG00000142082
ENSG00000198574
ENSG00000145428
ENSG00000196335
ENSG00000132321
ENSG00000173269
ENSG00000132854
ENSG00000197969
ENSG00000168477
ENSG00000104901
ENSG00000198538
ENSG00000100503
ENSG00000099377
ENSG00000144821
ENSG00000016391
ENSG00000058866
ENSG00000241322
ENSG00000204961
ENSG00000112584
ENSG00000140853
ENSG00000145569
ENSG00000176769
ENSG00000113318
ENSG00000160963
ENSG00000214189
ENSG00000177994
ENSG00000112297
ENSG00000114541
ENSG00000163576
ENSG00000205078
ENSG00000123992
ENSG00000120800
ENSG00000172139
ENSG00000185347
ENSG00000112038
ENSG00000144048
ENSG00000112041
ENSG00000215455
ENSG00000102796
ENSG00000138722
ENSG00000187607
ENSG00000180900
ENSG00000183310
ENSG00000085982
ENSG00000103313
ENSG00000004455
ENSG00000198130
ENSG00000105793
ENSG00000074276
ENSG00000157578
ENSG00000162592
ENSG00000070985
ENSG00000157881
ENSG00000167588
ENSG00000215405
ENSG00000106100
ENSG00000213892
ENSG00000117834
ENSG00000197375
ENSG00000112837
ENSG00000125046
ENSG00000224383
ENSG00000132906
ENSG00000188488
ENSG00000182352
ENSG00000133985
ENSG00000048828
ENSG00000109919
ENSG00000135801
ENSG00000203710
ENSG00000026297
ENSG00000241241
ENSG00000137252
ENSG00000101203
ENSG00000100139
ENSG00000115641
ENSG00000112294
ENSG00000140950
ENSG00000186090
ENSG00000139618
ENSG00000185658
ENSG00000155229
ENSG00000163386
ENSG00000053918
ENSG00000168970
ENSG00000188897
ENSG00000166401
ENSG00000130528
ENSG00000165238
ENSG00000182185
ENSG00000177602
ENSG00000185775
ENSG00000142156
ENSG00000167930
ENSG00000158008
ENSG00000126838
ENSG00000174586
ENSG00000185187
ENSG00000196273
ENSG00000250510
ENSG00000100416
ENSG00000135828
ENSG00000160953
ENSG00000133710
ENSG00000136270
ENSG00000100092
ENSG00000106346
ENSG00000164344
ENSG00000187630
ENSG00000140905
ENSG00000186026
ENSG00000176040
ENSG00000162267
ENSG00000162783
ENSG00000014824
ENSG00000186723
ENSG00000150527
ENSG00000136574
ENSG00000204410
ENSG00000257046
ENSG00000176834
ENSG00000182150
ENSG00000185105
ENSG00000066427
ENSG00000204941
ENSG00000137975
ENSG00000183208
ENSG00000163357
ENSG00000135338
ENSG00000153896
ENSG00000114650
ENSG00000168418
ENSG00000163629
ENSG00000167202
ENSG00000141568
ENSG00000196600
ENSG00000153093
ENSG00000143850
ENSG00000170523
ENSG00000135205
ENSG00000159337
ENSG00000101353
ENSG00000124564
ENSG00000165733
ENSG00000115183
ENSG00000111254
ENSG00000125872
ENSG00000171790
ENSG00000088053
ENSG00000204889
ENSG00000028203
ENSG00000130383
ENSG00000163029
ENSG00000135945
ENSG00000164308
ENSG00000155011
ENSG00000158315
ENSG00000100994
ENSG00000100565
ENSG00000012223
ENSG00000100243
ENSG00000183706
ENSG00000085552
ENSG00000188984
ENSG00000152475
ENSG00000170085
ENSG00000160282
ENSG00000124496
ENSG00000159788
ENSG00000077235
ENSG00000197594
ENSG00000129226
ENSG00000204618
ENSG00000186889
ENSG00000163481
ENSG00000147485
ENSG00000204880
ENSG00000108187
ENSG00000134987
ENSG00000069122
ENSG00000128833
ENSG00000146350
ENSG00000113600
ENSG00000135636
ENSG00000215009
ENSG00000166359
ENSG00000074660
ENSG00000197912
ENSG00000172197
ENSG00000132746
ENSG00000164199
ENSG00000187871
ENSG00000111554
ENSG00000155974
ENSG00000119535
ENSG00000197408
ENSG00000105509
ENSG00000117481
ENSG00000171234
ENSG00000173621
ENSG00000125998
ENSG00000141527
ENSG00000170477
ENSG00000081760
ENSG00000253767
ENSG00000168502
ENSG00000154099
ENSG00000198707
ENSG00000143278
ENSG00000000460
ENSG00000094796
ENSG00000140839
ENSG00000163885
ENSG00000186204
ENSG00000109758
ENSG00000002726
ENSG00000154898
ENSG00000083857
ENSG00000168765
ENSG00000255472
ENSG00000196539
ENSG00000221933
ENSG00000076344
ENSG00000171346
ENSG00000079308
ENSG00000173535
ENSG00000188782
ENSG00000167483
ENSG00000157152
ENSG00000066735
ENSG00000105251
ENSG00000149260
ENSG00000168004
ENSG00000162522
ENSG00000180861
ENSG00000130775
ENSG00000107890
ENSG00000162398
ENSG00000140948
ENSG00000110934
ENSG00000196391
ENSG00000164318
ENSG00000154734
ENSG00000161649
ENSG00000061455
ENSG00000107959
ENSG00000151033
ENSG00000082269
ENSG00000160318
ENSG00000145623
ENSG00000205246
ENSG00000127329
ENSG00000159871
ENSG00000166341
ENSG00000103319
ENSG00000215041
ENSG00000105227
ENSG00000156675
ENSG00000171357
ENSG00000124788
ENSG00000144057
ENSG00000158292
ENSG00000151952
ENSG00000197520
ENSG00000139178
ENSG00000134398
ENSG00000100271
ENSG00000212710
ENSG00000197150
ENSG00000183111
ENSG00000204385
ENSG00000105963
ENSG00000007171
ENSG00000153233
ENSG00000172985
ENSG00000132026
ENSG00000182871
ENSG00000205018
ENSG00000065883
ENSG00000177354
ENSG00000176601
ENSG00000141469
ENSG00000146926
ENSG00000137124
ENSG00000141556
ENSG00000137135
ENSG00000155629
ENSG00000128731
ENSG00000206044
ENSG00000133812
ENSG00000084636
ENSG00000178222
ENSG00000196526
ENSG00000105559
ENSG00000204536
ENSG00000112818
ENSG00000085415
ENSG00000104760
ENSG00000093217
ENSG00000187080
ENSG00000160828
ENSG00000138778
ENSG00000115267
ENSG00000070182
ENSG00000197093
ENSG00000188938
ENSG00000154258
ENSG00000184029
ENSG00000146909
ENSG00000099331
ENSG00000164543
ENSG00000248746
ENSG00000204147
ENSG00000096872
ENSG00000198768
ENSG00000175003
ENSG00000122012
ENSG00000131899
ENSG00000198911
ENSG00000145882
ENSG00000166750
ENSG00000085719
ENSG00000072840
ENSG00000156096
ENSG00000185164
ENSG00000176787
ENSG00000171446
ENSG00000162654
ENSG00000172403
ENSG00000143702
ENSG00000136839
ENSG00000170180
ENSG00000112419
ENSG00000156042
ENSG00000146063
ENSG00000188992
ENSG00000154864
ENSG00000157999
ENSG00000196967
ENSG00000256061
ENSG00000174502
ENSG00000142303
ENSG00000185737
ENSG00000172123
ENSG00000196604
ENSG00000221900
ENSG00000182010
ENSG00000125731
ENSG00000205864
ENSG00000106128
ENSG00000151929
ENSG00000160145
ENSG00000171916
ENSG00000147459
ENSG00000144339
ENSG00000105499
ENSG00000214050
ENSG00000100106
ENSG00000109667
ENSG00000164347
ENSG00000248905
ENSG00000168356
ENSG00000183169
ENSG00000205795
ENSG00000243073
ENSG00000133318
ENSG00000196364
ENSG00000255181
ENSG00000163092
ENSG00000183087
ENSG00000103404
ENSG00000165617
ENSG00000172728
ENSG00000197472
ENSG00000162627
ENSG00000133619
ENSG00000105738
ENSG00000176299
ENSG00000168038
ENSG00000138119
ENSG00000130561
ENSG00000205856
ENSG00000149043
ENSG00000131196
ENSG00000162998
ENSG00000166105
ENSG00000137727
ENSG00000068650
ENSG00000162069
ENSG00000134986
ENSG00000086504
ENSG00000105048
ENSG00000233280
ENSG00000171595
ENSG00000030304
ENSG00000183476
ENSG00000115919
ENSG00000171872
ENSG00000074047
ENSG00000070061
ENSG00000162755
ENSG00000052749
ENSG00000217128
ENSG00000105479
ENSG00000105278
ENSG00000146070
ENSG00000071909
ENSG00000183378
ENSG00000072121
ENSG00000215912
ENSG00000144649
ENSG00000115568
ENSG00000184945
ENSG00000185880
ENSG00000204352
ENSG00000162591
ENSG00000140022
ENSG00000212721
ENSG00000185897
ENSG00000136002
ENSG00000138346
ENSG00000084090
ENSG00000118855
ENSG00000183709
ENSG00000113262
ENSG00000114487
ENSG00000176438
ENSG00000109674
ENSG00000204351
ENSG00000124003
ENSG00000187741
ENSG00000125823
ENSG00000054690
ENSG00000179364
ENSG00000050628
ENSG00000175787
ENSG00000174306
ENSG00000070047
ENSG00000054654
ENSG00000167014
ENSG00000154655
ENSG00000162482
ENSG00000116254
ENSG00000188991
ENSG00000172915
ENSG00000197471
ENSG00000146383
ENSG00000240423
ENSG00000230301
ENSG00000149201
ENSG00000101307
ENSG00000138709
ENSG00000163531
ENSG00000177879
ENSG00000078053
ENSG00000198920
ENSG00000134575
ENSG00000180828
ENSG00000184792
ENSG00000161905
ENSG00000168124
ENSG00000174292
ENSG00000153498
ENSG00000070886
ENSG00000204267
ENSG00000214176
ENSG00000060237
ENSG00000198796
ENSG00000023839
ENSG00000142405
ENSG00000135083
ENSG00000112378
ENSG00000185627
ENSG00000183914
ENSG00000167995
ENSG00000143595
ENSG00000136834
ENSG00000105289
ENSG00000042980
ENSG00000123200
ENSG00000255103
ENSG00000204525
ENSG00000140678
ENSG00000114026
ENSG00000138613
ENSG00000165891
ENSG00000067369
ENSG00000167311
ENSG00000144655
ENSG00000154319
ENSG00000099338
ENSG00000198937
ENSG00000141002
ENSG00000179270
ENSG00000049247
ENSG00000116260
ENSG00000129347
ENSG00000118849
ENSG00000011422
ENSG00000144837
ENSG00000083067
ENSG00000128849
ENSG00000196498
ENSG00000163702
ENSG00000156463
ENSG00000089127
ENSG00000106278
ENSG00000109182
ENSG00000167741
ENSG00000079313
ENSG00000128298
ENSG00000205045
ENSG00000128313
ENSG00000103351
ENSG00000164659
ENSG00000169436
ENSG00000164418
ENSG00000106948
ENSG00000042286
ENSG00000070388
ENSG00000164647
ENSG00000174928
ENSG00000176200
ENSG00000076356
ENSG00000106648
ENSG00000227059
ENSG00000138829
ENSG00000119943
ENSG00000112379
ENSG00000152229
ENSG00000198131
ENSG00000243156
ENSG00000171989
ENSG00000185739
ENSG00000213445
ENSG00000251537
ENSG00000165383
ENSG00000129646
ENSG00000196460
ENSG00000204038
ENSG00000179088
ENSG00000073060
ENSG00000096996
ENSG00000243489
ENSG00000151176
ENSG00000148690
ENSG00000187889
ENSG00000145734
ENSG00000117228
ENSG00000148814
ENSG00000110077
ENSG00000091536
ENSG00000168631
ENSG00000160223
ENSG00000139734
ENSG00000153207
ENSG00000165816
ENSG00000214814
ENSG00000160746
ENSG00000163207
ENSG00000143466
ENSG00000034063
ENSG00000205502
ENSG00000104880
ENSG00000125845
ENSG00000078295
ENSG00000122512
ENSG00000204516
ENSG00000100012
ENSG00000087299
ENSG00000163638
ENSG00000156453
ENSG00000155875
ENSG00000196936
ENSG00000033011
ENSG00000141956
ENSG00000080200
ENSG00000165810
ENSG00000204962
ENSG00000138166
ENSG00000158816
ENSG00000180998
ENSG00000176593
ENSG00000112164
ENSG00000184208
ENSG00000134250
ENSG00000213079
ENSG00000102967
ENSG00000173145
ENSG00000198711
ENSG00000115425
ENSG00000162621
ENSG00000196859
ENSG00000186806
ENSG00000132334
ENSG00000221953
ENSG00000138061
ENSG00000223474
ENSG00000187624
ENSG00000141337
ENSG00000145545
ENSG00000170122
ENSG00000204246
ENSG00000196313
ENSG00000196700
ENSG00000153930
ENSG00000187672
ENSG00000145246
ENSG00000108602
ENSG00000047617
ENSG00000204661
ENSG00000108679
ENSG00000196689
ENSG00000066827
ENSG00000168763
ENSG00000088038
ENSG00000120451
ENSG00000139970
ENSG00000172661
ENSG00000127415
ENSG00000100448
ENSG00000133067
ENSG00000046889
ENSG00000155093
ENSG00000146555
ENSG00000136720
ENSG00000100100
ENSG00000123213
ENSG00000131620
ENSG00000254521
ENSG00000120903
ENSG00000099326
ENSG00000140873
ENSG00000148602
ENSG00000182652
ENSG00000225485
ENSG00000174501
ENSG00000120341
ENSG00000176383
ENSG00000135862
ENSG00000141959
ENSG00000159212
ENSG00000144674
ENSG00000063169
ENSG00000101321
ENSG00000175497
ENSG00000139508
ENSG00000182253
ENSG00000162769
ENSG00000185821
ENSG00000124191
ENSG00000100427
ENSG00000122574
ENSG00000181323
ENSG00000188152
ENSG00000198887
ENSG00000169129
ENSG00000004809
ENSG00000112214
ENSG00000100253
ENSG00000090612
ENSG00000228075
ENSG00000123106
ENSG00000165757
ENSG00000000971
ENSG00000167765
ENSG00000110900
ENSG00000177212
ENSG00000128805
ENSG00000091490
ENSG00000144668
ENSG00000178163
ENSG00000158055
ENSG00000163793
ENSG00000124227
ENSG00000137309
ENSG00000139780
ENSG00000198300
ENSG00000162402
ENSG00000074964
ENSG00000174197
ENSG00000164398
ENSG00000146674
ENSG00000165181
ENSG00000130513
ENSG00000204084
ENSG00000107863
ENSG00000105609
ENSG00000115257
ENSG00000080802
ENSG00000204740
ENSG00000255354
ENSG00000089847
ENSG00000160111
ENSG00000197816
ENSG00000105341
ENSG00000012124
ENSG00000082516
ENSG00000179776
ENSG00000156931
ENSG00000149177
ENSG00000183230
ENSG00000140983
ENSG00000128512
ENSG00000162594
ENSG00000157873
ENSG00000131127
ENSG00000146247
ENSG00000134070
ENSG00000042317
ENSG00000188831
ENSG00000135378
ENSG00000051523
ENSG00000004846
ENSG00000034053
ENSG00000134569
ENSG00000182329
ENSG00000166016
ENSG00000213416
ENSG00000198443
ENSG00000013288
ENSG00000187764
ENSG00000185069
ENSG00000157766
ENSG00000003249
ENSG00000184276
ENSG00000204544
ENSG00000204396
ENSG00000177674
ENSG00000166148
ENSG00000168487
ENSG00000186094
ENSG00000171804
ENSG00000165526
ENSG00000163283
ENSG00000069206
ENSG00000162512
ENSG00000153064
ENSG00000244067
ENSG00000140090
ENSG00000172199
ENSG00000100191
ENSG00000130244
ENSG00000198542
ENSG00000197241
ENSG00000026036
ENSG00000145703
ENSG00000134463
ENSG00000173335
ENSG00000184164
ENSG00000129988
ENSG00000130640
ENSG00000241978
ENSG00000177201
ENSG00000079263
ENSG00000175166
ENSG00000130479
ENSG00000136155
ENSG00000177465
ENSG00000124243
ENSG00000015133
ENSG00000197479
ENSG00000254656
ENSG00000204965
ENSG00000153666
ENSG00000221923
ENSG00000116031
ENSG00000187479
ENSG00000172771
ENSG00000079337
ENSG00000169031
ENSG00000111834
ENSG00000116396
ENSG00000130950
ENSG00000145476
ENSG00000151150
ENSG00000161249
ENSG00000196661
ENSG00000223510
ENSG00000164304
ENSG00000151835
ENSG00000120156
ENSG00000179588
ENSG00000035681
ENSG00000110448
ENSG00000187240
ENSG00000186008
ENSG00000078269
ENSG00000137563
ENSG00000113211
ENSG00000109501
ENSG00000167280
ENSG00000186334
ENSG00000061987
ENSG00000147813
ENSG00000185198
ENSG00000127507
ENSG00000159398
ENSG00000255582
ENSG00000205683
ENSG00000173801
ENSG00000143107
ENSG00000092445
ENSG00000204616
ENSG00000185002
ENSG00000160439
ENSG00000138311
ENSG00000101361
ENSG00000173557
ENSG00000107821
ENSG00000104763
ENSG00000170703
ENSG00000171444
ENSG00000135248
ENSG00000083444
ENSG00000137959
ENSG00000179299
ENSG00000160117
ENSG00000181396
ENSG00000121316
ENSG00000160190
ENSG00000136869
ENSG00000105610
ENSG00000141499
ENSG00000166471
ENSG00000128253
ENSG00000161021
ENSG00000020256
ENSG00000140386
ENSG00000140836
ENSG00000121057
ENSG00000237541
ENSG00000101447
ENSG00000164292
ENSG00000163492
ENSG00000151715
ENSG00000132423
ENSG00000166473
ENSG00000167080
ENSG00000107077
ENSG00000143337
ENSG00000095002
ENSG00000177294
ENSG00000189269
ENSG00000161270
ENSG00000126602
ENSG00000102890
ENSG00000198597
ENSG00000189068
ENSG00000112893
ENSG00000196141
ENSG00000167377
ENSG00000141946
ENSG00000244486
ENSG00000133816
ENSG00000145506
ENSG00000151948
ENSG00000196547
ENSG00000150076
ENSG00000152409
ENSG00000198555
ENSG00000205863
ENSG00000132518
ENSG00000150244
ENSG00000066933
ENSG00000135842
ENSG00000054967
ENSG00000253731
ENSG00000143458
ENSG00000114473
ENSG00000113212
ENSG00000239605
ENSG00000244291
ENSG00000099954
ENSG00000174175
ENSG00000205890
ENSG00000049323
ENSG00000049283
ENSG00000016490
ENSG00000162365
ENSG00000180376
ENSG00000132554
ENSG00000187747
ENSG00000082684
ENSG00000255800
ENSG00000154358
ENSG00000187658
ENSG00000130167
ENSG00000132274
ENSG00000106536
ENSG00000168453
ENSG00000153446
ENSG00000188888
ENSG00000168818
ENSG00000164733
ENSG00000015676
ENSG00000250641
ENSG00000188910
ENSG00000186191
ENSG00000174371
ENSG00000140481
ENSG00000178031
ENSG00000236320
ENSG00000236981
ENSG00000177082
ENSG00000163013
ENSG00000146285
ENSG00000137364
ENSG00000010322
ENSG00000073146
ENSG00000136153
ENSG00000244414
ENSG00000197785
ENSG00000178217
ENSG00000154721
ENSG00000001036
ENSG00000134160
ENSG00000064932
ENSG00000198382
ENSG00000138615
ENSG00000103423
ENSG00000032742
ENSG00000073536
ENSG00000134042
ENSG00000197919
ENSG00000130270
ENSG00000159314
ENSG00000205702
ENSG00000186340
ENSG00000124749
ENSG00000155657
ENSG00000150768
ENSG00000119787
ENSG00000087206
ENSG00000164363
ENSG00000187545
ENSG00000123977
ENSG00000152990
ENSG00000162782
ENSG00000153246
ENSG00000104689
ENSG00000170498
ENSG00000108759
ENSG00000132141
ENSG00000142657
ENSG00000178257
ENSG00000145244
ENSG00000143799
ENSG00000126217
ENSG00000139209
ENSG00000156471
ENSG00000186088
ENSG00000118894
ENSG00000148985
ENSG00000100376
ENSG00000167613
ENSG00000198092
ENSG00000180347
ENSG00000132514
ENSG00000133454
ENSG00000248672
ENSG00000110324
ENSG00000158122
ENSG00000152818
ENSG00000115850
ENSG00000176742
ENSG00000189298
ENSG00000099139
ENSG00000053747
ENSG00000154485
ENSG00000148702
ENSG00000170955
ENSG00000174705
ENSG00000109424
ENSG00000136367
ENSG00000163110
ENSG00000124256
ENSG00000128254
ENSG00000189157
ENSG00000100629
ENSG00000256053
ENSG00000101310
ENSG00000186847
ENSG00000066739
ENSG00000186818
ENSG00000166135
ENSG00000157654
ENSG00000177694
ENSG00000128052
ENSG00000142661
ENSG00000095203
ENSG00000167633
ENSG00000152763
ENSG00000116690
ENSG00000067182
ENSG00000110400
ENSG00000171295
ENSG00000128276
ENSG00000171401
ENSG00000141385
ENSG00000213973
ENSG00000159588
ENSG00000205436
ENSG00000084674
ENSG00000232125
ENSG00000132517
ENSG00000137877
ENSG00000120896
ENSG00000183401
ENSG00000167757
ENSG00000158077
ENSG00000100228
ENSG00000205359
ENSG00000105429
ENSG00000087586
ENSG00000183060
ENSG00000107201
ENSG00000114923
ENSG00000082397
ENSG00000173546
ENSG00000139055
ENSG00000248144
ENSG00000166813
ENSG00000215182
ENSG00000139767
ENSG00000164430
ENSG00000117480
ENSG00000186971
ENSG00000231396
ENSG00000130787
ENSG00000118308
ENSG00000198754
ENSG00000111713
ENSG00000186226
ENSG00000175029
ENSG00000129422
ENSG00000179583
ENSG00000181693
ENSG00000198844
ENSG00000115468
ENSG00000170920
ENSG00000100156
ENSG00000164509
ENSG00000174808
ENSG00000143793
ENSG00000143294
ENSG00000160284
ENSG00000118689
ENSG00000153956
ENSG00000163704
ENSG00000163431
ENSG00000196208
ENSG00000151779
ENSG00000100068
ENSG00000198083
ENSG00000176681
ENSG00000185339
ENSG00000126001
ENSG00000181234
ENSG00000212722
ENSG00000136932
ENSG00000140470
ENSG00000079691
ENSG00000044524
ENSG00000188906
ENSG00000219073
ENSG00000138777
ENSG00000153046
ENSG00000167104
ENSG00000123104
ENSG00000100346
ENSG00000185101
ENSG00000103811
ENSG00000185479
ENSG00000164175
ENSG00000129951
ENSG00000155816
ENSG00000206181
ENSG00000128563
ENSG00000105298
ENSG00000168802
ENSG00000104731
ENSG00000181616
ENSG00000132259
ENSG00000186407
ENSG00000163040
ENSG00000134490
ENSG00000169330
ENSG00000183773
ENSG00000182196
ENSG00000149418
ENSG00000160856
ENSG00000170054
ENSG00000134982
ENSG00000065534
ENSG00000205445
ENSG00000161509
ENSG00000187258
ENSG00000179862
ENSG00000175221
ENSG00000114790
ENSG00000134013
ENSG00000164674
ENSG00000010379
ENSG00000133687
ENSG00000080345
ENSG00000142512
ENSG00000225614
ENSG00000064787
ENSG00000105708
ENSG00000179142
ENSG00000197563
ENSG00000176922
ENSG00000235098
ENSG00000065526
ENSG00000161133
ENSG00000158528
ENSG00000169398
ENSG00000127481
ENSG00000188242
ENSG00000153157
ENSG00000169621
ENSG00000029534
ENSG00000180855
ENSG00000105281
ENSG00000002746
ENSG00000083457
ENSG00000162551
ENSG00000167608
ENSG00000011132
ENSG00000174667
ENSG00000189056
ENSG00000153208
ENSG00000140451
ENSG00000132182
ENSG00000215915
ENSG00000196417
ENSG00000146147
ENSG00000135048
ENSG00000163817
ENSG00000221938
ENSG00000172155
ENSG00000101040
ENSG00000044090
ENSG00000158859
ENSG00000159961
ENSG00000040341
ENSG00000100926
ENSG00000231852
ENSG00000152348
ENSG00000166157
ENSG00000138400
ENSG00000137860
ENSG00000073350
ENSG00000146966
ENSG00000115255
ENSG00000142102
ENSG00000042832
ENSG00000094963
ENSG00000141519
ENSG00000117226
ENSG00000197893
ENSG00000138316
ENSG00000138413
ENSG00000138398
ENSG00000138892
ENSG00000140945
ENSG00000169246
ENSG00000150526
ENSG00000167978
ENSG00000178752
ENSG00000004948
ENSG00000107551
ENSG00000093010
ENSG00000100626
ENSG00000064313
ENSG00000159307
ENSG00000087274
ENSG00000152022
ENSG00000174776
ENSG00000165392
ENSG00000073734
ENSG00000145220
ENSG00000198758
ENSG00000146707
ENSG00000162949
ENSG00000143520
ENSG00000133250
ENSG00000130023
ENSG00000112053
ENSG00000168944
ENSG00000106772
ENSG00000121440
ENSG00000162241
ENSG00000204174
ENSG00000168874
ENSG00000112031
ENSG00000185823
ENSG00000142197
ENSG00000188305
ENSG00000187122
ENSG00000172456
ENSG00000182397
ENSG00000120645
ENSG00000197535
ENSG00000221970
ENSG00000163286
ENSG00000189051
ENSG00000138085
ENSG00000154309
ENSG00000255346
ENSG00000164236
ENSG00000203782
ENSG00000139915
ENSG00000168264
ENSG00000155719
ENSG00000188641
ENSG00000231924
ENSG00000181036
ENSG00000143375
ENSG00000133027
ENSG00000064218
ENSG00000135931
ENSG00000106012
ENSG00000177710
ENSG00000080503
ENSG00000116991
ENSG00000138798
ENSG00000141252
ENSG00000196569
ENSG00000167632
ENSG00000133808
ENSG00000138036
ENSG00000240505
ENSG00000068028
ENSG00000160767
ENSG00000125375
ENSG00000203661
ENSG00000150656
ENSG00000113249
ENSG00000163312
ENSG00000164741
ENSG00000184564
ENSG00000134216
ENSG00000170324
ENSG00000122728
ENSG00000134755
ENSG00000168792
ENSG00000185345
ENSG00000187955
ENSG00000112701
ENSG00000196497
ENSG00000159263
ENSG00000123095
ENSG00000162669
ENSG00000166387
ENSG00000255974
ENSG00000230453
ENSG00000178104
ENSG00000158865
ENSG00000163833
ENSG00000142794
ENSG00000164114
ENSG00000087053
ENSG00000114480
ENSG00000104885
ENSG00000112299
ENSG00000111335
ENSG00000121053
ENSG00000123243
ENSG00000081248
ENSG00000185272
ENSG00000121621
ENSG00000155249
ENSG00000204169
ENSG00000198626
ENSG00000198089
ENSG00000151304
ENSG00000182687
ENSG00000132361
ENSG00000171060
ENSG00000086619
ENSG00000151849
ENSG00000131459
ENSG00000128191
ENSG00000069493
ENSG00000172752
ENSG00000131037
ENSG00000137473
ENSG00000006283
ENSG00000006555
ENSG00000168427
ENSG00000144712
ENSG00000104093
ENSG00000137878
ENSG00000167522
ENSG00000144749
ENSG00000074181
ENSG00000044459
ENSG00000157890
ENSG00000115414
ENSG00000196184
ENSG00000184445
ENSG00000125388
ENSG00000162078
ENSG00000204532
ENSG00000243710
ENSG00000171992
ENSG00000185271
ENSG00000101162
ENSG00000140299
ENSG00000189366
ENSG00000070018
ENSG00000100095
ENSG00000166866
ENSG00000197417
ENSG00000134020
ENSG00000103194
ENSG00000168263
ENSG00000153237
ENSG00000168658
ENSG00000119509
ENSG00000170396
ENSG00000198704
ENSG00000178149
ENSG00000162618
ENSG00000127720
ENSG00000009724
ENSG00000060709
ENSG00000146839
ENSG00000135362
ENSG00000177706
ENSG00000183963
ENSG00000187800
ENSG00000116906
ENSG00000165138
ENSG00000138336
ENSG00000197182
ENSG00000141431
ENSG00000153902
ENSG00000140471
ENSG00000250709
ENSG00000075702
ENSG00000167384
ENSG00000177595
ENSG00000182670
ENSG00000178965
ENSG00000162745
ENSG00000171094
ENSG00000255475
ENSG00000104774
ENSG00000048471
ENSG00000167037
ENSG00000198554
ENSG00000076555
ENSG00000125878
ENSG00000215695
ENSG00000132024
ENSG00000140326
ENSG00000144199
ENSG00000071205
ENSG00000166960
ENSG00000148180
ENSG00000109625
ENSG00000119723
ENSG00000162688
ENSG00000123636
ENSG00000003137
ENSG00000136099
ENSG00000147862
ENSG00000118762
ENSG00000163710
ENSG00000170364
ENSG00000205268
ENSG00000154330
ENSG00000189182
ENSG00000113273
ENSG00000021826
ENSG00000175946
ENSG00000118242
ENSG00000186190
ENSG00000105643
ENSG00000197024
ENSG00000184313
ENSG00000156284
ENSG00000138039
ENSG00000096696
ENSG00000067704
ENSG00000105711
ENSG00000214013
ENSG00000204611
ENSG00000100368
ENSG00000065268
ENSG00000144736
ENSG00000132199
ENSG00000158483
ENSG00000119636
ENSG00000206072
ENSG00000145949
ENSG00000164877
ENSG00000226979
ENSG00000112029
ENSG00000171812
ENSG00000158553
ENSG00000181481
ENSG00000113494
ENSG00000155052
ENSG00000107719
ENSG00000147316
ENSG00000111142
ENSG00000140955
ENSG00000168614
ENSG00000172296
ENSG00000165105
ENSG00000148158
ENSG00000105501
ENSG00000160321
ENSG00000111339
ENSG00000179593
ENSG00000134668
ENSG00000187701
ENSG00000138434
ENSG00000164989
ENSG00000155087
ENSG00000204256
ENSG00000118729
ENSG00000156413
ENSG00000132437
ENSG00000040531
ENSG00000055483
ENSG00000008513
ENSG00000172508
ENSG00000205560
ENSG00000120907
ENSG00000178522
ENSG00000016402
ENSG00000206384
ENSG00000205497
ENSG00000170484
ENSG00000115155
ENSG00000128335
ENSG00000135837
ENSG00000197506
ENSG00000188487
ENSG00000206549
ENSG00000186115
ENSG00000239264
ENSG00000165325
ENSG00000253506
ENSG00000197140
ENSG00000145901
ENSG00000173821
ENSG00000144488
ENSG00000156535
ENSG00000099822
ENSG00000183303
ENSG00000139428
ENSG00000164270
ENSG00000229729
ENSG00000135775
ENSG00000077097
ENSG00000185404
ENSG00000205022
ENSG00000198515
ENSG00000175911
ENSG00000070476
ENSG00000066629
ENSG00000158234
ENSG00000182393
ENSG00000155729
ENSG00000168000
ENSG00000144559
ENSG00000197283
ENSG00000179954
ENSG00000175170
ENSG00000122870
ENSG00000198848
ENSG00000107798
ENSG00000179698
ENSG00000196557
ENSG00000188581
ENSG00000213390
ENSG00000048342
ENSG00000175520
ENSG00000240771
ENSG00000150893
ENSG00000186881
ENSG00000137709
ENSG00000137261
ENSG00000077616
ENSG00000092853
ENSG00000187021
ENSG00000253426
ENSG00000078114
ENSG00000170011
ENSG00000197951
ENSG00000172901
ENSG00000157322
ENSG00000064687
ENSG00000158258
ENSG00000065882
ENSG00000103154
ENSG00000243566
ENSG00000127412
ENSG00000104884
ENSG00000143126
ENSG00000050767
ENSG00000196383
ENSG00000182858
ENSG00000204371
ENSG00000107611
ENSG00000204278
ENSG00000204764
ENSG00000223443
ENSG00000165072
ENSG00000172071
ENSG00000123064
ENSG00000215788
ENSG00000099219
ENSG00000174898
ENSG00000096093
ENSG00000149133
ENSG00000183530
ENSG00000124215
ENSG00000074370
ENSG00000139437
ENSG00000171798
ENSG00000134760
ENSG00000162458
ENSG00000174227
ENSG00000178412
ENSG00000197385
ENSG00000160305
ENSG00000198723
ENSG00000140464
ENSG00000106410
ENSG00000162804
ENSG00000198053
ENSG00000146373
ENSG00000115459
ENSG00000189169
ENSG00000169340
ENSG00000107731
ENSG00000132185
ENSG00000073910
ENSG00000158062
ENSG00000197057
ENSG00000176715
ENSG00000163060
ENSG00000197653
ENSG00000112655
ENSG00000113905
ENSG00000155130
ENSG00000171813
ENSG00000126856
ENSG00000054219
ENSG00000103512
ENSG00000168878
ENSG00000177151
ENSG00000136813
ENSG00000250685
ENSG00000126870
ENSG00000066455
ENSG00000144451
ENSG00000104237
ENSG00000185303
ENSG00000136522
ENSG00000152104
ENSG00000198399
ENSG00000188655
ENSG00000181085
ENSG00000139865
ENSG00000155269
ENSG00000221826
ENSG00000204634
ENSG00000185176
ENSG00000217261
ENSG00000178130
ENSG00000157131
ENSG00000167306
ENSG00000164764
ENSG00000163803
ENSG00000106479
ENSG00000064225
ENSG00000049540
ENSG00000257028
ENSG00000136542
ENSG00000150261
ENSG00000062650
ENSG00000152518
ENSG00000214279
ENSG00000242715
ENSG00000140474
ENSG00000159216
ENSG00000136925
ENSG00000068878
ENSG00000204290
ENSG00000188162
ENSG00000124440
ENSG00000165525
ENSG00000145700
ENSG00000119227
ENSG00000198589
ENSG00000159618
ENSG00000135480
ENSG00000121417
ENSG00000118004
ENSG00000181143
ENSG00000092607
ENSG00000154162
ENSG00000139155
ENSG00000172955
ENSG00000129946
ENSG00000057019
ENSG00000132382
ENSG00000075826
ENSG00000129910
ENSG00000160352
ENSG00000184465
ENSG00000170266
ENSG00000155918
ENSG00000168619
ENSG00000100099
ENSG00000170325
ENSG00000005421
ENSG00000099812
ENSG00000021488
ENSG00000154237
ENSG00000140563
ENSG00000162598
ENSG00000128815
ENSG00000176194
ENSG00000105792
ENSG00000125844
ENSG00000112494
ENSG00000107771
ENSG00000204979
ENSG00000147874
ENSG00000108846
ENSG00000008282
ENSG00000166938
ENSG00000138835
ENSG00000168917
ENSG00000185024
ENSG00000103994
ENSG00000186212
ENSG00000125885
ENSG00000116957
ENSG00000197353
ENSG00000187498
ENSG00000204449
ENSG00000162572
ENSG00000095397
ENSG00000132405
ENSG00000145107
ENSG00000198788
ENSG00000120647
ENSG00000177535
ENSG00000177045
ENSG00000197177
ENSG00000109881
ENSG00000154556
ENSG00000129437
ENSG00000184305
ENSG00000141140
ENSG00000174125
ENSG00000013725
ENSG00000146216
ENSG00000112293
ENSG00000152086
ENSG00000164880
ENSG00000110876
ENSG00000138674
ENSG00000141577
ENSG00000092758
ENSG00000057468
ENSG00000055609
ENSG00000120616
ENSG00000224940
ENSG00000085465
ENSG00000169062
ENSG00000139144
ENSG00000134369
ENSG00000174038
ENSG00000124789
ENSG00000155380
ENSG00000141068
ENSG00000175877
ENSG00000146263
ENSG00000128274
ENSG00000116985
ENSG00000182141
ENSG00000136709
ENSG00000141258
ENSG00000197213
ENSG00000122971
ENSG00000064042
ENSG00000181355
ENSG00000118965
ENSG00000007516
ENSG00000175485
ENSG00000166575
ENSG00000139610
ENSG00000066923
ENSG00000181803
ENSG00000163162
ENSG00000172361
ENSG00000037757
ENSG00000186803
ENSG00000198721
ENSG00000240654
ENSG00000212123
ENSG00000170291
ENSG00000144031
ENSG00000073614
ENSG00000151470
ENSG00000187860
ENSG00000205108
ENSG00000142698
ENSG00000132330
ENSG00000176246
ENSG00000205810
ENSG00000187486
ENSG00000197249
ENSG00000129221
ENSG00000239886
ENSG00000111647
ENSG00000101680
ENSG00000172497
ENSG00000136003
ENSG00000026950
ENSG00000180884
ENSG00000139044
ENSG00000196975
ENSG00000066654
ENSG00000181378
ENSG00000140057
ENSG00000151025
ENSG00000131941
ENSG00000148482
ENSG00000151725
ENSG00000172236
ENSG00000187272
ENSG00000132972
ENSG00000103932
ENSG00000008018
ENSG00000178685
ENSG00000142677
ENSG00000018280
ENSG00000146587
ENSG00000072571
ENSG00000177462
ENSG00000137809
ENSG00000131400
ENSG00000001460
ENSG00000163872
ENSG00000138028
ENSG00000132694
ENSG00000113645
ENSG00000106771
ENSG00000089041
ENSG00000112303
ENSG00000189337
ENSG00000213918
ENSG00000196268
ENSG00000114956
ENSG00000162641
ENSG00000144554
ENSG00000178372
ENSG00000133612
ENSG00000156222
ENSG00000214022
ENSG00000129595
ENSG00000065618
ENSG00000186628
ENSG00000104812
ENSG00000109689
ENSG00000196517
ENSG00000182083
ENSG00000132294
ENSG00000122435
ENSG00000149090
ENSG00000134215
ENSG00000080031
ENSG00000136861
ENSG00000177575
ENSG00000113396
ENSG00000161328
ENSG00000087074
ENSG00000184640
ENSG00000072182
ENSG00000163359
ENSG00000187997
ENSG00000185386
ENSG00000150990
ENSG00000153395
ENSG00000011028
ENSG00000126456
ENSG00000069248
ENSG00000181222
ENSG00000141448
ENSG00000143924
ENSG00000129451
ENSG00000129744
ENSG00000149131
ENSG00000171055
ENSG00000130701
ENSG00000174177
ENSG00000100239
ENSG00000159496
ENSG00000105397
ENSG00000172478
ENSG00000185621
ENSG00000144724
ENSG00000111802
ENSG00000091542
ENSG00000146192
ENSG00000095777
ENSG00000081059
ENSG00000135540
ENSG00000165752
ENSG00000185177
ENSG00000187003
ENSG00000104537
ENSG00000029559
ENSG00000105694
ENSG00000184811
ENSG00000196177
ENSG00000096088
ENSG00000108389
ENSG00000142733
ENSG00000164729
ENSG00000050820
ENSG00000163482
ENSG00000169247
ENSG00000113889
ENSG00000117501
ENSG00000167646
ENSG00000182870
ENSG00000162460
ENSG00000160949
ENSG00000161807
ENSG00000185052
ENSG00000198677
ENSG00000162542
ENSG00000116032
ENSG00000196576
ENSG00000113100
ENSG00000240021
ENSG00000184163
ENSG00000150636
ENSG00000163956
ENSG00000144893
ENSG00000117868
ENSG00000179709
ENSG00000178772
ENSG00000188716
ENSG00000241370
ENSG00000104611
ENSG00000054983
ENSG00000171680
ENSG00000188659
ENSG00000185436
ENSG00000167676
ENSG00000086288
ENSG00000104055
ENSG00000100299
ENSG00000176155
ENSG00000055957
ENSG00000134765
ENSG00000132561
ENSG00000163810
ENSG00000163636
ENSG00000140598
ENSG00000145414
ENSG00000164144
ENSG00000095464
ENSG00000226180
ENSG00000180263
ENSG00000109794
ENSG00000163464
ENSG00000081818
ENSG00000177679
ENSG00000214447
ENSG00000163520
ENSG00000218537
ENSG00000117724
ENSG00000143436
ENSG00000100842
ENSG00000184828
ENSG00000118492
ENSG00000178460
ENSG00000182053
ENSG00000203857
ENSG00000172869
ENSG00000149548
ENSG00000136383
ENSG00000124140
ENSG00000070756
ENSG00000122965
ENSG00000121764
ENSG00000171847
ENSG00000127884
ENSG00000149646
ENSG00000215186
ENSG00000106624
ENSG00000106263
ENSG00000038945
ENSG00000151062
ENSG00000175575
ENSG00000255529
ENSG00000021461
ENSG00000115884
ENSG00000085721
ENSG00000162148
ENSG00000134775
ENSG00000105929
ENSG00000171282
ENSG00000143921
ENSG00000118156
ENSG00000224821
ENSG00000116221
ENSG00000140527
ENSG00000154263
ENSG00000166455
ENSG00000212724
ENSG00000180448
ENSG00000147364
ENSG00000197599
ENSG00000086848
ENSG00000196341
ENSG00000065060
ENSG00000100225
ENSG00000123179
ENSG00000182909
ENSG00000164393
ENSG00000137804
ENSG00000147869
ENSG00000095383
ENSG00000171045
ENSG00000243137
ENSG00000198466
ENSG00000077943
ENSG00000162368
ENSG00000119599
ENSG00000172289
ENSG00000113303
ENSG00000181961
ENSG00000105122
ENSG00000115266
ENSG00000013573
ENSG00000189348
ENSG00000169629
ENSG00000028137
ENSG00000167895
ENSG00000178287
ENSG00000125999
ENSG00000143499
ENSG00000159625
ENSG00000165323
ENSG00000185689
ENSG00000178209
ENSG00000196166
ENSG00000130377
ENSG00000108950
ENSG00000111846
ENSG00000070729
ENSG00000158220
ENSG00000168411
ENSG00000091732
ENSG00000156219
ENSG00000148426
ENSG00000151577
ENSG00000182168
ENSG00000183495
ENSG00000009765
ENSG00000119121
ENSG00000129219
ENSG00000170289
ENSG00000073169
ENSG00000178971
ENSG00000124900
ENSG00000047188
ENSG00000108018
ENSG00000205517
ENSG00000159131
ENSG00000154930
ENSG00000006788
ENSG00000186409
ENSG00000131969
ENSG00000120563
ENSG00000077238
ENSG00000120690
ENSG00000143537
ENSG00000174348
ENSG00000162909
ENSG00000137960
ENSG00000140545
ENSG00000159339
ENSG00000128519
ENSG00000157765
ENSG00000156521
ENSG00000187535
ENSG00000186074
ENSG00000205593
ENSG00000145242
ENSG00000156515
ENSG00000151892
ENSG00000180251
ENSG00000101311
ENSG00000141255
ENSG00000178623
ENSG00000254986
ENSG00000140025
ENSG00000187550
ENSG00000197557
ENSG00000152767
ENSG00000181666
ENSG00000168096
ENSG00000064270
ENSG00000187908
ENSG00000165966
ENSG00000143199
ENSG00000133958
ENSG00000157800
ENSG00000142273
ENSG00000156510
ENSG00000010319
ENSG00000100325
ENSG00000172987
ENSG00000197616
ENSG00000103995
ENSG00000116198
ENSG00000108852
ENSG00000139537
ENSG00000168350
ENSG00000163975
ENSG00000133466
ENSG00000205821
ENSG00000124203
ENSG00000132549
ENSG00000165682
ENSG00000124249
ENSG00000125630
ENSG00000037474
ENSG00000124224
ENSG00000140263
ENSG00000157426
ENSG00000198890
ENSG00000059588
ENSG00000131409
ENSG00000168661
ENSG00000178445
ENSG00000112578
ENSG00000143631
ENSG00000150275
ENSG00000196739
ENSG00000136286
ENSG00000116830
ENSG00000152315
ENSG00000144741
ENSG00000177084
ENSG00000166435
ENSG00000080819
ENSG00000164796
ENSG00000188883
ENSG00000103742
ENSG00000198246
ENSG00000137672
ENSG00000134962
ENSG00000206077
ENSG00000127324
ENSG00000187244
ENSG00000185261
ENSG00000100461
ENSG00000012822
ENSG00000159166
ENSG00000182938
ENSG00000076944
ENSG00000061273
ENSG00000124762
ENSG00000203747
ENSG00000185686
ENSG00000060656
ENSG00000153066
ENSG00000090857
ENSG00000229676
ENSG00000109991
ENSG00000047936
ENSG00000171408
ENSG00000214021
ENSG00000204842
ENSG00000197323
ENSG00000215018
ENSG00000122483
ENSG00000120051
ENSG00000257019
ENSG00000006118
ENSG00000103175
ENSG00000179172
ENSG00000197530
ENSG00000165566
ENSG00000166317
ENSG00000124839
ENSG00000163001
ENSG00000184470
ENSG00000167880
ENSG00000059691
ENSG00000101197
ENSG00000130226
ENSG00000185385
ENSG00000173818
ENSG00000160193
ENSG00000167711
ENSG00000145284
ENSG00000196663
ENSG00000185437
ENSG00000105507
ENSG00000146414
ENSG00000162494
ENSG00000175329
ENSG00000141433
ENSG00000126214
ENSG00000151379
ENSG00000100580
ENSG00000129450
ENSG00000158525
ENSG00000145087
ENSG00000127311
ENSG00000152527
ENSG00000132849
ENSG00000186510
ENSG00000169402
ENSG00000148848
ENSG00000099991
ENSG00000187045
ENSG00000240871
ENSG00000101596
ENSG00000095713
ENSG00000205221
ENSG00000048707
ENSG00000137812
ENSG00000108010
ENSG00000091436
ENSG00000188171
ENSG00000075218
ENSG00000196074
ENSG00000181588
ENSG00000163904
ENSG00000145743
ENSG00000181982
ENSG00000107099
ENSG00000182632
ENSG00000161973
ENSG00000148655
ENSG00000222011
ENSG00000164061
ENSG00000065989
ENSG00000169221
ENSG00000168907
ENSG00000221880
ENSG00000203666
ENSG00000244122
ENSG00000002822
ENSG00000131165
ENSG00000154678
ENSG00000100300
ENSG00000112706
ENSG00000083838
ENSG00000177685
ENSG00000134871
ENSG00000184058
ENSG00000178773
ENSG00000051009
ENSG00000101198
ENSG00000133030
ENSG00000145555
ENSG00000255835
ENSG00000143382
ENSG00000054277
ENSG00000134438
ENSG00000204752
ENSG00000118322
ENSG00000188818
ENSG00000091513
ENSG00000166928
ENSG00000154133
ENSG00000032389
ENSG00000040199
ENSG00000144711
ENSG00000196155
ENSG00000115970
ENSG00000131378
ENSG00000168309
ENSG00000121210
ENSG00000112619
ENSG00000142675
ENSG00000186275
ENSG00000132205
ENSG00000175536
ENSG00000219626
ENSG00000128655
ENSG00000115705
ENSG00000164048
ENSG00000198933
ENSG00000155034
ENSG00000162511
ENSG00000185758
ENSG00000104826
ENSG00000188676
ENSG00000008516
ENSG00000172037
ENSG00000039139
ENSG00000181192
ENSG00000185640
ENSG00000144504
ENSG00000124370
ENSG00000063015
ENSG00000165821
ENSG00000234432
ENSG00000137491
ENSG00000178295
ENSG00000008277
ENSG00000036565
ENSG00000124143
ENSG00000187105
ENSG00000186417
ENSG00000105576
ENSG00000186452
ENSG00000122068
ENSG00000168268
ENSG00000157168
ENSG00000140450
ENSG00000214978
ENSG00000173838
ENSG00000125571
ENSG00000149488
ENSG00000050393
ENSG00000139835
ENSG00000164300
ENSG00000185567
ENSG00000215262
ENSG00000085377
ENSG00000177169
ENSG00000172867
ENSG00000173572
ENSG00000036448
ENSG00000215883
ENSG00000036828
ENSG00000160072
ENSG00000181045
ENSG00000125450
ENSG00000159450
ENSG00000185507
ENSG00000239961
ENSG00000167562
ENSG00000161040
ENSG00000138375
ENSG00000151332
ENSG00000107902
ENSG00000161036
ENSG00000154262
ENSG00000161643
ENSG00000138606
ENSG00000157985
ENSG00000188807
ENSG00000198271
ENSG00000128487
ENSG00000116962
ENSG00000106078
ENSG00000164500
ENSG00000254737
ENSG00000008710
ENSG00000167612
ENSG00000078814
ENSG00000254093
ENSG00000099769
ENSG00000116691
ENSG00000065328
ENSG00000170500
ENSG00000170909
ENSG00000177663
ENSG00000104974
ENSG00000204176
ENSG00000160838
ENSG00000010292
ENSG00000120256
ENSG00000163945
ENSG00000204175
ENSG00000182974
ENSG00000123146
ENSG00000178814
ENSG00000172967
ENSG00000118513
ENSG00000060069
ENSG00000104804
ENSG00000119927
ENSG00000104356
ENSG00000161031
ENSG00000117385
ENSG00000132613
ENSG00000110680
ENSG00000034152
ENSG00000172817
ENSG00000115750
ENSG00000183034
ENSG00000106541
ENSG00000142789
ENSG00000183747
ENSG00000168930
ENSG00000173480
ENSG00000173662
ENSG00000152556
ENSG00000125257
ENSG00000157927
ENSG00000120055
ENSG00000174827
ENSG00000125965
ENSG00000166183
ENSG00000156194
ENSG00000162222
ENSG00000114204
ENSG00000167105
ENSG00000233493
ENSG00000110811
ENSG00000204296
ENSG00000104524
ENSG00000197415
ENSG00000153820
ENSG00000157423
ENSG00000163840
ENSG00000133706
ENSG00000075651
ENSG00000108839
ENSG00000137648
ENSG00000040487
ENSG00000142621
ENSG00000140798
ENSG00000107593
ENSG00000103489
ENSG00000125818
ENSG00000196867
ENSG00000122432
ENSG00000168079
ENSG00000171533
ENSG00000068793
ENSG00000124104
ENSG00000120913
ENSG00000170803
ENSG00000157227
ENSG00000101425
ENSG00000100578
ENSG00000172264
ENSG00000135476
ENSG00000149489
ENSG00000182601
ENSG00000248458
ENSG00000092529
ENSG00000140525
ENSG00000165730
ENSG00000178597
ENSG00000116176
ENSG00000160226
ENSG00000186919
ENSG00000145416
ENSG00000183317
ENSG00000143198
ENSG00000196187
ENSG00000143061
ENSG00000229314
ENSG00000244607
ENSG00000122224
ENSG00000160766
ENSG00000185201
ENSG00000150510
ENSG00000160783
ENSG00000161896
ENSG00000137225
ENSG00000169327
ENSG00000213066
ENSG00000140832
ENSG00000164458
ENSG00000196730
ENSG00000138376
ENSG00000091262
ENSG00000225830
ENSG00000164323
ENSG00000070601
ENSG00000042781
ENSG00000160999
ENSG00000130649
ENSG00000183668
ENSG00000152076
ENSG00000222036
ENSG00000196839
ENSG00000107159
ENSG00000087128
ENSG00000203690
ENSG00000105426
ENSG00000114124
ENSG00000147649
ENSG00000125804
ENSG00000234745
ENSG00000142619
ENSG00000197446
ENSG00000148143
ENSG00000175489
ENSG00000225940
ENSG00000165972
ENSG00000112195
ENSG00000179409
ENSG00000072609
ENSG00000164871
ENSG00000069869
ENSG00000135596
ENSG00000221955
ENSG00000150403
ENSG00000133401
ENSG00000149972
ENSG00000124678
ENSG00000215454
ENSG00000186952
ENSG00000214944
ENSG00000105428
ENSG00000111181
ENSG00000178397
ENSG00000142207
ENSG00000186019
ENSG00000116721
ENSG00000196126
ENSG00000177511
ENSG00000179148
ENSG00000061938
ENSG00000171611
ENSG00000147697
ENSG00000169710
ENSG00000175899
ENSG00000112877
ENSG00000183571
ENSG00000141854
ENSG00000143226
ENSG00000169876
ENSG00000177675
ENSG00000186862
ENSG00000128536
ENSG00000133246
ENSG00000134917
ENSG00000086289
ENSG00000171121
ENSG00000176294
ENSG00000163554
ENSG00000203972
ENSG00000144857
ENSG00000156006
ENSG00000173349
ENSG00000022567
ENSG00000049239
ENSG00000179242
ENSG00000124532
ENSG00000215853
ENSG00000198471
ENSG00000188263
ENSG00000116039
ENSG00000130147
ENSG00000241598
ENSG00000123171
ENSG00000124253
ENSG00000145012
ENSG00000109927
ENSG00000169598
ENSG00000159885
ENSG00000130175
ENSG00000185842
ENSG00000175564
ENSG00000117090
ENSG00000106066
ENSG00000123472
ENSG00000105889
ENSG00000177383
ENSG00000145936
ENSG00000161010
ENSG00000134247
ENSG00000109943
ENSG00000183559
ENSG00000135213
ENSG00000150676
ENSG00000158286
ENSG00000134352
ENSG00000081913
ENSG00000197168
ENSG00000185163
ENSG00000128159
ENSG00000167716
ENSG00000164694
ENSG00000231192
ENSG00000142609
ENSG00000122507
ENSG00000143434
ENSG00000146054
ENSG00000186132
ENSG00000188282
ENSG00000184647
ENSG00000100968
ENSG00000165970
ENSG00000154783
ENSG00000167766
ENSG00000205809
ENSG00000188155
ENSG00000253305
ENSG00000170255
ENSG00000165029
ENSG00000141655
ENSG00000157106
ENSG00000160256
ENSG00000119397
ENSG00000185477
ENSG00000132681
ENSG00000213215
ENSG00000103042
ENSG00000196578
ENSG00000187461
ENSG00000142798
ENSG00000171914
ENSG00000160469
ENSG00000139697
ENSG00000172061
ENSG00000247077
ENSG00000005379
ENSG00000150667
ENSG00000111490
ENSG00000038427
ENSG00000152785
ENSG00000117151
ENSG00000115902
ENSG00000178084
ENSG00000117245
ENSG00000196104
ENSG00000133835
ENSG00000127603
ENSG00000159840
ENSG00000205038
ENSG00000053108
ENSG00000187790
ENSG00000135835
ENSG00000162753
ENSG00000124574
ENSG00000185926
ENSG00000165837
ENSG00000007541
ENSG00000184178
ENSG00000116117
ENSG00000182752
ENSG00000183856
ENSG00000107554
ENSG00000024048
ENSG00000166152
ENSG00000090470
ENSG00000248050
ENSG00000137872
ENSG00000069702
ENSG00000135976
ENSG00000062370
ENSG00000249931
ENSG00000115896
ENSG00000197658
ENSG00000164749
ENSG00000131355
ENSG00000162009
ENSG00000188732
ENSG00000164627
ENSG00000100053
ENSG00000135905
ENSG00000184428
ENSG00000136848
ENSG00000149527
ENSG00000177106
ENSG00000081479
ENSG00000128422
ENSG00000140521
ENSG00000136436
ENSG00000100154
ENSG00000141934
ENSG00000162620
ENSG00000168060
ENSG00000062038
ENSG00000128510
ENSG00000198208
ENSG00000140961
ENSG00000173894
ENSG00000120322
ENSG00000204104
ENSG00000184185
ENSG00000228998
ENSG00000105939
ENSG00000184363
ENSG00000186281
ENSG00000100625
ENSG00000104998
ENSG00000151572
ENSG00000182257
ENSG00000135723
ENSG00000166035
ENSG00000255641
ENSG00000100344
ENSG00000164946
ENSG00000166535
ENSG00000186395
ENSG00000213886
ENSG00000137073
ENSG00000167098
ENSG00000047578
ENSG00000173702
ENSG00000156218
ENSG00000154134
ENSG00000179750
ENSG00000167780
ENSG00000163982
ENSG00000128394
ENSG00000170776
ENSG00000149428
ENSG00000204520
ENSG00000116299
ENSG00000149091
ENSG00000219607
ENSG00000047662
ENSG00000172116
ENSG00000158486
ENSG00000132139
ENSG00000256391
ENSG00000172590
ENSG00000086205
ENSG00000151718
ENSG00000062524
ENSG00000144452
ENSG00000126259
ENSG00000196968
ENSG00000166558
ENSG00000212993
ENSG00000117697
ENSG00000162946
ENSG00000176007
ENSG00000141101
ENSG00000167945
ENSG00000131059
ENSG00000176208
ENSG00000166689
ENSG00000156140
ENSG00000186205
ENSG00000168843
ENSG00000120093
ENSG00000173200
ENSG00000160882
ENSG00000120952
ENSG00000183066
ENSG00000103335
ENSG00000249852
ENSG00000183762
ENSG00000107521
ENSG00000138182
ENSG00000177731
ENSG00000196502
ENSG00000139364
ENSG00000173517
ENSG00000133063
ENSG00000100304
ENSG00000137675
ENSG00000187135
ENSG00000180386
ENSG00000204120
ENSG00000189350
ENSG00000188004
ENSG00000160185
ENSG00000137642
ENSG00000118017
ENSG00000173673
ENSG00000169064
ENSG00000181781
ENSG00000104687
ENSG00000196670
ENSG00000197321
ENSG00000121101
ENSG00000088387
ENSG00000228278
ENSG00000120262
ENSG00000175727
ENSG00000187950
ENSG00000114544
ENSG00000179002
ENSG00000176371
ENSG00000127325
ENSG00000109101
ENSG00000143845
ENSG00000180113
ENSG00000178297
ENSG00000140548
ENSG00000158125
ENSG00000166762
ENSG00000154305
ENSG00000174137
ENSG00000100714
ENSG00000114857
ENSG00000170454
ENSG00000127419
ENSG00000067365
ENSG00000177103
ENSG00000174339
ENSG00000037280
ENSG00000188613
ENSG00000015532
ENSG00000133059
ENSG00000198346
ENSG00000187546
ENSG00000124587
ENSG00000105483
ENSG00000163781
ENSG00000118369
ENSG00000161955
ENSG00000179979
ENSG00000182319
ENSG00000226650
ENSG00000164049
ENSG00000163624
ENSG00000250317
ENSG00000106714
ENSG00000119673
ENSG00000196862
ENSG00000196453
ENSG00000145075
ENSG00000158764
ENSG00000168454
ENSG00000129295
ENSG00000164307
ENSG00000188996
ENSG00000165269
ENSG00000184459
ENSG00000100078
ENSG00000188314
ENSG00000158987
ENSG00000137752
ENSG00000137392
ENSG00000156232
ENSG00000081277
ENSG00000165899
ENSG00000105373
ENSG00000173267
ENSG00000102763
ENSG00000198453
ENSG00000182613
ENSG00000184956
ENSG00000174136
ENSG00000187862
ENSG00000101670
ENSG00000056972
ENSG00000136573
ENSG00000205330
ENSG00000167346
ENSG00000168447
ENSG00000165506
ENSG00000173110
ENSG00000131746
ENSG00000132912
ENSG00000105928
ENSG00000089199
ENSG00000172519
ENSG00000123191
ENSG00000170465
ENSG00000119004
ENSG00000101391
ENSG00000164930
ENSG00000222033
ENSG00000149403
ENSG00000180228
ENSG00000054392
ENSG00000166246
ENSG00000148513
ENSG00000105549
ENSG00000185033
ENSG00000156011
ENSG00000173530
ENSG00000105383
ENSG00000119139
ENSG00000160710
ENSG00000162490
ENSG00000168961
ENSG00000107736
ENSG00000144395
ENSG00000108375
ENSG00000118960
ENSG00000164850
ENSG00000176092
ENSG00000135424
ENSG00000117983
ENSG00000111752
ENSG00000146038
ENSG00000050327
ENSG00000171794
ENSG00000166415
ENSG00000221926
ENSG00000184698
ENSG00000162843
ENSG00000120662
ENSG00000124782
ENSG00000120318
ENSG00000152223
ENSG00000243130
ENSG00000175065
ENSG00000164934
ENSG00000128284
ENSG00000138190
ENSG00000137574
ENSG00000165973
ENSG00000154529
ENSG00000072858
ENSG00000135074
ENSG00000165115
ENSG00000196588
ENSG00000101276
ENSG00000180219
ENSG00000010626
ENSG00000173432
ENSG00000129566
ENSG00000101104
ENSG00000170748
ENSG00000170485
ENSG00000183971
ENSG00000100504
ENSG00000119685
ENSG00000196267
ENSG00000184979
ENSG00000197603
ENSG00000132874
ENSG00000169432
ENSG00000223547
ENSG00000111961
ENSG00000149054
ENSG00000119638
ENSG00000171763
ENSG00000170248
ENSG00000138640
ENSG00000184232
ENSG00000128604
ENSG00000131848
ENSG00000183067
ENSG00000196832
ENSG00000119514
ENSG00000080224
ENSG00000153898
ENSG00000152254
ENSG00000169393
ENSG00000221866
ENSG00000181626
ENSG00000161048
ENSG00000167615
ENSG00000066813
ENSG00000226800
ENSG00000149633
ENSG00000102683
ENSG00000241123
ENSG00000241644
ENSG00000132819
ENSG00000153790
ENSG00000145391
ENSG00000242110
ENSG00000049618
ENSG00000131379
ENSG00000185684
ENSG00000179603
ENSG00000104133
ENSG00000142178
ENSG00000204599
ENSG00000158805
ENSG00000215271
ENSG00000253117
ENSG00000181409
ENSG00000112499
ENSG00000103227
ENSG00000119285
ENSG00000139304
ENSG00000171903
ENSG00000116151
ENSG00000164440
ENSG00000131446
ENSG00000125498
ENSG00000186113
ENSG00000236637
ENSG00000130487
ENSG00000089335
ENSG00000127863
ENSG00000186458
ENSG00000115159
ENSG00000164530
ENSG00000130997
ENSG00000185940
ENSG00000232098
ENSG00000170820
ENSG00000007129
ENSG00000176225
ENSG00000153165
ENSG00000232431
ENSG00000157429
ENSG00000166984
ENSG00000170854
ENSG00000175820
ENSG00000236396
ENSG00000109452
ENSG00000171811
ENSG00000112339
ENSG00000099821
ENSG00000111817
ENSG00000182103
ENSG00000110888
ENSG00000196963
ENSG00000070814
ENSG00000163645
ENSG00000182923
ENSG00000235718
ENSG00000093100
ENSG00000182095
ENSG00000162747
ENSG00000166748
ENSG00000100312
ENSG00000128322
ENSG00000147613
ENSG00000149716
ENSG00000198298
ENSG00000197046
ENSG00000241127
ENSG00000204967
ENSG00000106069
ENSG00000173769
ENSG00000188089
ENSG00000136250
ENSG00000105357
ENSG00000104044
ENSG00000169126
ENSG00000171502
ENSG00000143740
ENSG00000173988
ENSG00000120549
ENSG00000154760
ENSG00000112769
ENSG00000188596
ENSG00000188730
ENSG00000159228
ENSG00000198108
ENSG00000174837
ENSG00000224730
ENSG00000187323
ENSG00000174373
ENSG00000125255
ENSG00000145113
ENSG00000163913
ENSG00000033170
ENSG00000111700
ENSG00000110046
ENSG00000104848
ENSG00000168071
ENSG00000111241
ENSG00000092200
ENSG00000182612
ENSG00000149599
ENSG00000131018
ENSG00000121289
ENSG00000183549
ENSG00000077420
ENSG00000040933
ENSG00000149809
ENSG00000184492
ENSG00000186081
ENSG00000185215
ENSG00000176915
ENSG00000020181
ENSG00000144671
ENSG00000115648
ENSG00000137808
ENSG00000174498
ENSG00000180917
ENSG00000129158
ENSG00000186976
ENSG00000136111
ENSG00000185838
ENSG00000167383
ENSG00000125730
ENSG00000204624
ENSG00000162722
ENSG00000186472
ENSG00000112787
ENSG00000165801
ENSG00000095951
ENSG00000107186
ENSG00000198874
ENSG00000163565
ENSG00000166169
ENSG00000160221
ENSG00000143512
ENSG00000005844
ENSG00000125975
ENSG00000203867
ENSG00000221957
ENSG00000136011
ENSG00000147684
ENSG00000148773
ENSG00000162877
ENSG00000177302
ENSG00000111913
ENSG00000162771
ENSG00000125637
ENSG00000079393
ENSG00000069998
ENSG00000205336
ENSG00000144820
ENSG00000179886
ENSG00000175764
ENSG00000173612
ENSG00000168300
ENSG00000204538
ENSG00000129667
ENSG00000186283
ENSG00000255152
ENSG00000227825
ENSG00000146166
ENSG00000171497
ENSG00000197483
ENSG00000204464
ENSG00000255104
ENSG00000150477
ENSG00000141458
ENSG00000014164
ENSG00000171014
ENSG00000234719
ENSG00000164675
ENSG00000244482
ENSG00000104321
ENSG00000116731
ENSG00000166311
ENSG00000126467
ENSG00000131142
ENSG00000131686
ENSG00000123384
ENSG00000155761
ENSG00000100341
ENSG00000196659
ENSG00000163961
ENSG00000107338
ENSG00000104823
ENSG00000173464
ENSG00000143409
ENSG00000164488
ENSG00000058729
ENSG00000163635
ENSG00000204021
ENSG00000120332
ENSG00000111912
ENSG00000166825
ENSG00000116668
ENSG00000182634
ENSG00000186532
ENSG00000204604
ENSG00000131650
ENSG00000179889
ENSG00000205277
ENSG00000120324
ENSG00000144730
ENSG00000104218
ENSG00000165409
ENSG00000204250
ENSG00000141219
ENSG00000137843
ENSG00000108932
ENSG00000151320
ENSG00000139631
ENSG00000053328
ENSG00000108784
ENSG00000197540
ENSG00000111344
ENSG00000154328
ENSG00000158683
ENSG00000080511
ENSG00000116035
ENSG00000145103
ENSG00000105663
ENSG00000180438
ENSG00000164867
ENSG00000117507
ENSG00000096433
ENSG00000182077
ENSG00000188352
ENSG00000205356
ENSG00000162571
ENSG00000156256
ENSG00000165449
ENSG00000151360
ENSG00000170209
ENSG00000188037
ENSG00000080603
ENSG00000185158
ENSG00000181555
ENSG00000138162
ENSG00000165935
ENSG00000111602
ENSG00000136546
ENSG00000144908
ENSG00000115232
ENSG00000166153
ENSG00000138642
ENSG00000116996
ENSG00000168397
ENSG00000167216
ENSG00000196172
ENSG00000184005
ENSG00000143669
ENSG00000198734
ENSG00000206190
ENSG00000104808
ENSG00000120440
ENSG00000155890
ENSG00000197586
ENSG00000185038
ENSG00000076650
ENSG00000120586
ENSG00000180043
ENSG00000183273
ENSG00000105379
ENSG00000197376
ENSG00000182782
ENSG00000010165
ENSG00000122375
ENSG00000115828
ENSG00000234829
ENSG00000187905
ENSG00000141569
ENSG00000227184
ENSG00000144589
ENSG00000189433
ENSG00000011638
ENSG00000253831
ENSG00000138031
ENSG00000205413
ENSG00000146233
ENSG00000068724
ENSG00000101004
ENSG00000179029
ENSG00000183873
ENSG00000175054
ENSG00000146409
ENSG00000171962
ENSG00000113248
ENSG00000110799
ENSG00000179532
ENSG00000116984
ENSG00000170423
ENSG00000075275
ENSG00000185264
ENSG00000169696
ENSG00000166704
ENSG00000255398
ENSG00000168255
ENSG00000100726
ENSG00000204283
ENSG00000149089
ENSG00000064309
ENSG00000148219
ENSG00000101605
ENSG00000197721
ENSG00000215910
ENSG00000168014
ENSG00000106565
ENSG00000128408
ENSG00000162104
ENSG00000196090
ENSG00000131471
ENSG00000157856
ENSG00000186439
ENSG00000204510
ENSG00000121904
ENSG00000134249
ENSG00000108244
ENSG00000163116
ENSG00000152582
ENSG00000227124
ENSG00000152672
ENSG00000163491
ENSG00000010282
ENSG00000160593
ENSG00000149503
ENSG00000171051
ENSG00000244537
ENSG00000062822
ENSG00000135226
ENSG00000184571
ENSG00000173638
ENSG00000102699
ENSG00000100298
ENSG00000198265
ENSG00000135697
ENSG00000243708
ENSG00000130035
ENSG00000112116
ENSG00000173567
ENSG00000153707
ENSG00000164379
ENSG00000203706
ENSG00000103540
ENSG00000185615
ENSG00000164306
ENSG00000140534
ENSG00000108771
ENSG00000255394
ENSG00000189275
ENSG00000255470
ENSG00000138593
ENSG00000140416
ENSG00000097096
ENSG00000137948
ENSG00000196159
ENSG00000100347
ENSG00000141736
ENSG00000214694
ENSG00000009790
ENSG00000174938
ENSG00000174514
ENSG00000238243
ENSG00000237330
ENSG00000171298
ENSG00000103449
ENSG00000225766
ENSG00000143643
ENSG00000177414
ENSG00000183784
ENSG00000146574
ENSG00000221878
ENSG00000076662
ENSG00000105523
ENSG00000112852
ENSG00000184384
ENSG00000184012
ENSG00000085563
ENSG00000112936
ENSG00000075914
ENSG00000072195
ENSG00000103534
ENSG00000163814
ENSG00000198039
ENSG00000177508
ENSG00000075340
ENSG00000237515
ENSG00000130943
ENSG00000121410
ENSG00000184916
ENSG00000139219
ENSG00000177398
ENSG00000109743
ENSG00000175356
ENSG00000129116
ENSG00000170866
ENSG00000182177
ENSG00000213822
ENSG00000138756
ENSG00000168542
ENSG00000169006
ENSG00000075643
ENSG00000187144
ENSG00000235370
ENSG00000162692
ENSG00000185418
ENSG00000015520
ENSG00000142556
ENSG00000236032
ENSG00000125864
ENSG00000163297
ENSG00000120915
ENSG00000152580
ENSG00000143851
ENSG00000197971
ENSG00000178586
ENSG00000159399
ENSG00000164953
ENSG00000082175
ENSG00000155085
ENSG00000120160
ENSG00000111450
ENSG00000214026
ENSG00000176029
ENSG00000158023
ENSG00000223865
ENSG00000163701
ENSG00000125089
ENSG00000198670
ENSG00000154415
ENSG00000151650
ENSG00000170456
ENSG00000188393
ENSG00000115423
ENSG00000105877
ENSG00000070366
ENSG00000196597
ENSG00000144535
ENSG00000090615
ENSG00000089048
ENSG00000135749
ENSG00000111452
ENSG00000083097
ENSG00000145283
ENSG00000174130
ENSG00000168016
ENSG00000121988
ENSG00000160703
ENSG00000157741
ENSG00000182175
ENSG00000087269
ENSG00000243135
ENSG00000110786
ENSG00000167230
ENSG00000205726
ENSG00000006747
ENSG00000175077
ENSG00000203837
ENSG00000143367
ENSG00000103494
ENSG00000187867
ENSG00000212124
ENSG00000155542
ENSG00000180257
ENSG00000197870
ENSG00000080573
ENSG00000119321
ENSG00000181873
ENSG00000164287
ENSG00000069188
ENSG00000229924
ENSG00000004139
ENSG00000124275
ENSG00000173575
ENSG00000005436
ENSG00000179869
ENSG00000108825
ENSG00000214491
ENSG00000167419
ENSG00000089327
ENSG00000146426
ENSG00000068097
ENSG00000171988
ENSG00000006611
ENSG00000164296
ENSG00000162105
ENSG00000204424
ENSG00000157184
ENSG00000204542
ENSG00000186654
ENSG00000117322
ENSG00000122376
ENSG00000130038
ENSG00000204839
ENSG00000243244
ENSG00000174885
ENSG00000205426
ENSG00000197948
ENSG00000140987
ENSG00000184144
ENSG00000102189
ENSG00000068781
ENSG00000178795
ENSG00000159140
ENSG00000104972
ENSG00000167723
ENSG00000088766
ENSG00000144191
ENSG00000124092
ENSG00000198678
ENSG00000071242
ENSG00000143819
ENSG00000110514
ENSG00000137857
ENSG00000111860
ENSG00000205213
ENSG00000100029
ENSG00000114200
ENSG00000142449
ENSG00000178199
ENSG00000197410
ENSG00000221961
ENSG00000185504
ENSG00000159708
ENSG00000197253
ENSG00000162390
ENSG00000160505
ENSG00000007174
ENSG00000049089
ENSG00000137509
ENSG00000175398
ENSG00000146733
ENSG00000198598
ENSG00000133460
ENSG00000130948
ENSG00000158828
ENSG00000138771
ENSG00000152217
ENSG00000205126
ENSG00000100258
ENSG00000173805
ENSG00000167889
ENSG00000187372
ENSG00000072832
ENSG00000188677
ENSG00000145014
ENSG00000161640
ENSG00000183751
ENSG00000173040
ENSG00000224916
ENSG00000196228
ENSG00000163946
ENSG00000167554
ENSG00000115486
ENSG00000166377
ENSG00000163075
ENSG00000204248
ENSG00000094975
ENSG00000115602
ENSG00000184985
ENSG00000214787
ENSG00000130158
ENSG00000072163
ENSG00000104450
ENSG00000109610
ENSG00000198691
ENSG00000074755
ENSG00000170848
ENSG00000153012
ENSG00000136444
ENSG00000167595
ENSG00000068383
ENSG00000196531
ENSG00000179899
ENSG00000180822
ENSG00000091592
ENSG00000086570
ENSG00000114654
ENSG00000147408
ENSG00000179314
ENSG00000164535
ENSG00000136378
ENSG00000182170
ENSG00000110801
ENSG00000141012
ENSG00000205212
ENSG00000130779
ENSG00000063438
ENSG00000175267
ENSG00000118307
ENSG00000131778
ENSG00000183090
ENSG00000144229
ENSG00000099308
ENSG00000174100
ENSG00000153404
ENSG00000183621
ENSG00000205786
ENSG00000205015
ENSG00000162601
ENSG00000196581
ENSG00000123843
ENSG00000186442
ENSG00000168538
ENSG00000185245
ENSG00000235531
ENSG00000068654
ENSG00000198128
ENSG00000042304
ENSG00000146809
ENSG00000112159
ENSG00000078674
ENSG00000122852
ENSG00000123838
ENSG00000198961
ENSG00000113492
ENSG00000113845
ENSG00000142185
ENSG00000174914
ENSG00000218823
ENSG00000154889
ENSG00000120071
ENSG00000204291
ENSG00000198624
ENSG00000100121
ENSG00000068024
ENSG00000165912
ENSG00000135063
ENSG00000065325
ENSG00000100336
ENSG00000006047
ENSG00000162040
ENSG00000175182
ENSG00000155640
ENSG00000214078
ENSG00000164309
ENSG00000143727
ENSG00000188157
ENSG00000151148
ENSG00000150760
ENSG00000250571
ENSG00000087460
ENSG00000152093
ENSG00000168743
ENSG00000088812
ENSG00000162493
ENSG00000099260
ENSG00000079841
ENSG00000099869
ENSG00000088386
ENSG00000148120
ENSG00000138193
ENSG00000162896
ENSG00000126337
ENSG00000198156
ENSG00000164520
ENSG00000173193
ENSG00000171984
ENSG00000131016
ENSG00000215474
ENSG00000104872
ENSG00000164078
ENSG00000127586
ENSG00000172350
ENSG00000141524
ENSG00000125633
ENSG00000167914
ENSG00000007933
ENSG00000171853
ENSG00000255374
ENSG00000206503
ENSG00000170369
ENSG00000082805
ENSG00000071127
ENSG00000176349
ENSG00000123485
ENSG00000154265
ENSG00000161533
ENSG00000174428
ENSG00000132297
ENSG00000138152
ENSG00000120889
ENSG00000154646
ENSG00000116127
ENSG00000254614
ENSG00000118557
ENSG00000117091
ENSG00000164151
ENSG00000130518
ENSG00000134317
ENSG00000178928
ENSG00000198431
ENSG00000196944
ENSG00000256642
ENSG00000122034
ENSG00000255559
ENSG00000188372
ENSG00000162779
ENSG00000188522
ENSG00000002745
ENSG00000186994
ENSG00000112305
ENSG00000103196
ENSG00000073578
ENSG00000103363
ENSG00000168297
ENSG00000171487
ENSG00000138641
ENSG00000064012
ENSG00000204969
ENSG00000075073
ENSG00000137571
ENSG00000124126
ENSG00000105329
ENSG00000026508
ENSG00000006607
ENSG00000185896
ENSG00000140279
ENSG00000123815
ENSG00000127124
ENSG00000147804
ENSG00000168702
ENSG00000168334
ENSG00000176771
ENSG00000197838
ENSG00000177990
ENSG00000240065
ENSG00000170917
ENSG00000168061
ENSG00000005059
ENSG00000253729
ENSG00000188124
ENSG00000091622
ENSG00000093134
ENSG00000109181
ENSG00000133433
ENSG00000236699
ENSG00000173705
ENSG00000214960
ENSG00000072694
ENSG00000124721
ENSG00000049246
ENSG00000187642
ENSG00000105366
ENSG00000179294
ENSG00000233276
ENSG00000165078
ENSG00000182376
ENSG00000101493
ENSG00000176927
ENSG00000165309
ENSG00000132846
ENSG00000079385
ENSG00000166405
ENSG00000167476
ENSG00000107104
ENSG00000139971
ENSG00000057149
ENSG00000132688
ENSG00000179344
ENSG00000162994
ENSG00000187527
ENSG00000204293
ENSG00000077232
ENSG00000179008
ENSG00000177558
ENSG00000205832
ENSG00000163938
ENSG00000165799
ENSG00000135426
ENSG00000091656
ENSG00000134815
ENSG00000159433
ENSG00000104960
ENSG00000124491
ENSG00000168955
ENSG00000173157
ENSG00000205754
ENSG00000255537
ENSG00000205089
ENSG00000196218
ENSG00000110931
ENSG00000148843
ENSG00000164855
ENSG00000183682
ENSG00000066926
ENSG00000156395
ENSG00000070269
ENSG00000160994
ENSG00000100599
ENSG00000114019
ENSG00000175711
ENSG00000173826
ENSG00000173213
ENSG00000178921
ENSG00000086548
ENSG00000168348
ENSG00000136205
ENSG00000242612
ENSG00000170927
ENSG00000196620
ENSG00000226807
ENSG00000149328
ENSG00000086967
ENSG00000186867
ENSG00000168081
ENSG00000170390
ENSG00000161681
ENSG00000142632
ENSG00000123329
ENSG00000155530
ENSG00000081148
ENSG00000128829
ENSG00000114904
ENSG00000125775
ENSG00000103342
ENSG00000135776
ENSG00000141748
ENSG00000112280
ENSG00000100197
ENSG00000123240
ENSG00000105355
ENSG00000256797
ENSG00000121270
ENSG00000174226
ENSG00000146094
ENSG00000214128
ENSG00000111799
ENSG00000186868
ENSG00000185519
ENSG00000090539
ENSG00000124467
ENSG00000167664
ENSG00000100577
ENSG00000203734
ENSG00000168826
ENSG00000179909
ENSG00000204301
ENSG00000204701
ENSG00000119686
ENSG00000196735
ENSG00000187048
ENSG00000100505
ENSG00000095981
ENSG00000154493
ENSG00000154252
ENSG00000137474
ENSG00000174595
ENSG00000110446
ENSG00000079112
ENSG00000204388
ENSG00000188549
ENSG00000101251
ENSG00000130203
ENSG00000005108
ENSG00000141376
ENSG00000134627
ENSG00000096264
ENSG00000111962
ENSG00000142173
ENSG00000255568
ENSG00000090402
ENSG00000041982
ENSG00000146205
ENSG00000123552
ENSG00000080986
ENSG00000099984
ENSG00000053371
ENSG00000077327
ENSG00000082126
ENSG00000133195
ENSG00000134762
ENSG00000179066
ENSG00000251322
ENSG00000088888
ENSG00000143552
ENSG00000188672
ENSG00000178951
ENSG00000116675
ENSG00000113790
ENSG00000135100
ENSG00000106686
ENSG00000170525
ENSG00000146856
ENSG00000197165
ENSG00000185920
ENSG00000161091
ENSG00000189139
ENSG00000186230
ENSG00000181381
ENSG00000151388
ENSG00000183638
ENSG00000092929
ENSG00000127914
ENSG00000136158
ENSG00000128881
ENSG00000183077
ENSG00000136068
ENSG00000122966
ENSG00000134121
ENSG00000102468
ENSG00000138075
ENSG00000198477
ENSG00000165055
ENSG00000124383
ENSG00000095637
ENSG00000136449
ENSG00000116786
ENSG00000106804
ENSG00000086015
ENSG00000099866
ENSG00000122735
ENSG00000137747
ENSG00000157014
ENSG00000255098
ENSG00000198842
ENSG00000180035
ENSG00000021762
ENSG00000173531
ENSG00000157637
ENSG00000167637
ENSG00000111077
ENSG00000083535
ENSG00000166391
ENSG00000186716
ENSG00000136653
ENSG00000151838
ENSG00000150594
ENSG00000198077
ENSG00000197915
ENSG00000107249
ENSG00000152457
ENSG00000186075
ENSG00000112249
ENSG00000141540
ENSG00000196151
ENSG00000141434
ENSG00000163362
ENSG00000091986
ENSG00000198838
ENSG00000138964
ENSG00000206561
ENSG00000127947
ENSG00000127249
ENSG00000187773
ENSG00000133661
ENSG00000010327
ENSG00000213512
ENSG00000198498
ENSG00000132950
ENSG00000102595
ENSG00000205441
ENSG00000124006
ENSG00000132740
ENSG00000136152
ENSG00000079739
ENSG00000134538
ENSG00000160460
ENSG00000167173
ENSG00000130702
ENSG00000188039
ENSG00000153094
ENSG00000087237
ENSG00000196878
ENSG00000106571
ENSG00000159423
ENSG00000188076
ENSG00000187994
ENSG00000166582
ENSG00000168884
ENSG00000145826
ENSG00000108592
ENSG00000064201
