# Supplementary material for: Parallel or convergent evolution in human population genomic data revealed by genotype networks
Source: BMC Evol Biol. 2016 Aug 2;16:154. doi: 10.1186/s12862-016-0722-0 (PMC4969671; doi:10.1186/s12862-016-0722-0)
Supplement: Additional file 3: — This ZIP file contains the following documents. 1. genes_with_excess_of_cycles_exonLength_nucleotideMutations.txt: List of genes with excess of cycles when randomized networks are constructed from entire gene coding sequences (all four nucleotide mutations allowed). 2. gprofiler_results_100fragmentedGenes_largerthan10.xlsx: Gene ontology enrichment analysis results for the 100 most fragmented genes with a network comprising more than 10 sequences. 3. gprofiler_results_GO_function_process.xlsx: Gene ontology enrichment analysis of molecular functions and biological processes for the 42 genes with an excess of cycles. 4. gprofiler_results_GO_function_process_NoHLAGenes.xlsx: Gene ontology enrichment analysis of molecular functions and biological processes for the 42 genes with an excess of cycles, excluding the HLA genes. 5. gprofiler_results_KEGG.xlsx: KEGG pathways enrichment analysis for the 42 genes with an excess of cycles. 6. gprofiler_results_reactome.xlsx: Reactome pathways enrichment analysis for the 42 genes with an excess of cycles. 7. list_of_most_fragmented_networks.txt: List of 100 most fragmented networks among all haplotype networks comprising more than 10 nodes. Fragmentation is computed as the number of components divided by the size of the network (higher values correspond to greater fragmentation). (ZIP 63 kb) [file 12862_2016_722_MOESM3_ESM.zip › gprofiler_results_100fragmentedGenes_largerthan10.xlsx]

## Sheet: gProfiler
#	signf	p-value	T	Q	Q&T	Q&T/Q	Q&T/T	term ID	t type	t group	t name	t depth	Q&T list
#
1	!	0.0128	8	92	3	0.033	0.375	GO:0044387	BP	1	negative regulation of protein kinase activity by regulation of protein phosphorylation	1	ENSG00000100034,ENSG00000160710,ENSG00000197381
#INFO:	PARAMETERS: analytical = 1
#INFO:	PARAMETERS: significant = 1
#INFO:	PARAMETERS: organism = hsapiens
#INFO:	PARAMETERS: user_thr = 1.00
#INFO:	PARAMETERS: sort_by_structure = 1
#INFO:	User: http
#INFO:	Host: arak-prod
#INFO:	Time: 2016-7-2 15:35:0
#INFO:	Version: r1622_e84_eg31
#WARNING:	Gene ENSG00000236669 in query [1/53] is not recognized, skipping!
#WARNING:	Gene ENSG00000225485 in query [1/62] is not recognized, skipping!
#WARNING:	Gene ENSG00000205441 in query [1/97] is not recognized, skipping!
#INFO:	Effective domain size for GO: 19174, threshold 2.3e-05
#INFO:
#INFO:	--- Gene names and descriptions
#INFO:
#INFO:	QUERY:	ENSG00000188707	ZBED6CL	ZBED6 C-terminal like [Source:HGNC Symbol;Acc:HGNC:21720]
#INFO:	QUERY:	ENSG00000196352	CD55	CD55 molecule, decay accelerating factor for complement (Cromer blood group) [Source:HGNC Symbol;Acc:HGNC:2665]
#INFO:	QUERY:	ENSG00000197385	ZNF860	zinc finger protein 860 [Source:HGNC Symbol;Acc:HGNC:34513]
#INFO:	QUERY:	ENSG00000197520	FAM177B	family with sequence similarity 177 member B [Source:HGNC Symbol;Acc:HGNC:34395]
#INFO:	QUERY:	ENSG00000204740	MALRD1	MAM and LDL receptor class A domain containing 1 [Source:HGNC Symbol;Acc:HGNC:24331]
#INFO:	QUERY:	ENSG00000215695	RSC1A1	regulatory solute carrier protein, family 1, member 1 [Source:HGNC Symbol;Acc:HGNC:10458]
#INFO:	QUERY:	ENSG00000253787	RP11-404L6.2	N/A
#INFO:	QUERY:	ENSG00000173597	SULT1B1	sulfotransferase family 1B member 1 [Source:HGNC Symbol;Acc:HGNC:17845]
#INFO:	QUERY:	ENSG00000014138	POLA2	polymerase (DNA directed), alpha 2, accessory subunit [Source:HGNC Symbol;Acc:HGNC:30073]
#INFO:	QUERY:	ENSG00000184916	JAG2	jagged 2 [Source:HGNC Symbol;Acc:HGNC:6189]
#INFO:	QUERY:	ENSG00000175518	UBQLNL	ubiquilin-like [Source:HGNC Symbol;Acc:HGNC:28294]
#INFO:	QUERY:	ENSG00000133704	IPO8	importin 8 [Source:HGNC Symbol;Acc:HGNC:9853]
#INFO:	QUERY:	ENSG00000197140	ADAM32	ADAM metallopeptidase domain 32 [Source:HGNC Symbol;Acc:HGNC:15479]
#INFO:	QUERY:	ENSG00000160710	ADAR	adenosine deaminase, RNA-specific [Source:HGNC Symbol;Acc:HGNC:225]
#INFO:	QUERY:	ENSG00000104899	AMH	anti-Mullerian hormone [Source:HGNC Symbol;Acc:HGNC:464]
#INFO:	QUERY:	ENSG00000100100	PIK3IP1	phosphoinositide-3-kinase interacting protein 1 [Source:HGNC Symbol;Acc:HGNC:24942]
#INFO:	QUERY:	ENSG00000109917	ZPR1	ZPR1 zinc finger [Source:HGNC Symbol;Acc:HGNC:13051]
#INFO:	QUERY:	ENSG00000118058	KMT2A	lysine (K)-specific methyltransferase 2A [Source:HGNC Symbol;Acc:HGNC:7132]
#INFO:	QUERY:	ENSG00000120910	PPP3CC	protein phosphatase 3, catalytic subunit, gamma isozyme [Source:HGNC Symbol;Acc:HGNC:9316]
#INFO:	QUERY:	ENSG00000135547	HEY2	hes-related family bHLH transcription factor with YRPW motif 2 [Source:HGNC Symbol;Acc:HGNC:4881]
#INFO:	QUERY:	ENSG00000165443	PHYHIPL	phytanoyl-CoA 2-hydroxylase interacting protein-like [Source:HGNC Symbol;Acc:HGNC:29378]
#INFO:	QUERY:	ENSG00000171861	RNMTL1	RNA methyltransferase like 1 [Source:HGNC Symbol;Acc:HGNC:18485]
#INFO:	QUERY:	ENSG00000179627	ZBTB42	zinc finger and BTB domain containing 42 [Source:HGNC Symbol;Acc:HGNC:32550]
#INFO:	QUERY:	ENSG00000180071	ANKRD18A	ankyrin repeat domain 18A [Source:HGNC Symbol;Acc:HGNC:23643]
#INFO:	QUERY:	ENSG00000186026	ZNF284	zinc finger protein 284 [Source:HGNC Symbol;Acc:HGNC:13078]
#INFO:	QUERY:	ENSG00000213465	ARL2	ADP ribosylation factor like GTPase 2 [Source:HGNC Symbol;Acc:HGNC:693]
#INFO:	QUERY:	ENSG00000100034	PPM1F	protein phosphatase, Mg2+/Mn2+ dependent 1F [Source:HGNC Symbol;Acc:HGNC:19388]
#INFO:	QUERY:	ENSG00000125827	TMX4	thioredoxin-related transmembrane protein 4 [Source:HGNC Symbol;Acc:HGNC:25237]
#INFO:	QUERY:	ENSG00000101017	CD40	CD40 molecule, TNF receptor superfamily member 5 [Source:HGNC Symbol;Acc:HGNC:11919]
#INFO:	QUERY:	ENSG00000124935	SCGB1D2	secretoglobin, family 1D, member 2 [Source:HGNC Symbol;Acc:HGNC:18396]
#INFO:	QUERY:	ENSG00000115657	ABCB6	ATP binding cassette subfamily B member 6 (Langereis blood group) [Source:HGNC Symbol;Acc:HGNC:47]
#INFO:	QUERY:	ENSG00000165633	VSTM4	V-set and transmembrane domain containing 4 [Source:HGNC Symbol;Acc:HGNC:26470]
#INFO:	QUERY:	ENSG00000162804	SNED1	sushi, nidogen and EGF-like domains 1 [Source:HGNC Symbol;Acc:HGNC:24696]
#INFO:	QUERY:	ENSG00000213096	ZNF254	zinc finger protein 254 [Source:HGNC Symbol;Acc:HGNC:13047]
#INFO:	QUERY:	ENSG00000141655	TNFRSF11A	tumor necrosis factor receptor superfamily member 11a [Source:HGNC Symbol;Acc:HGNC:11908]
#INFO:	QUERY:	ENSG00000170962	PDGFD	platelet derived growth factor D [Source:HGNC Symbol;Acc:HGNC:30620]
#INFO:	QUERY:	ENSG00000100450	GZMH	granzyme H [Source:HGNC Symbol;Acc:HGNC:4710]
#INFO:	QUERY:	ENSG00000107242	PIP5K1B	phosphatidylinositol-4-phosphate 5-kinase, type I, beta [Source:HGNC Symbol;Acc:HGNC:8995]
#INFO:	QUERY:	ENSG00000110060	PUS3	pseudouridylate synthase 3 [Source:HGNC Symbol;Acc:HGNC:25461]
#INFO:	QUERY:	ENSG00000155380	SLC16A1	solute carrier family 16 (monocarboxylate transporter), member 1 [Source:HGNC Symbol;Acc:HGNC:10922]
#INFO:	QUERY:	ENSG00000180035	ZNF48	zinc finger protein 48 [Source:HGNC Symbol;Acc:HGNC:13114]
#INFO:	QUERY:	ENSG00000081985	IL12RB2	interleukin 12 receptor subunit beta 2 [Source:HGNC Symbol;Acc:HGNC:5972]
#INFO:	QUERY:	ENSG00000099364	FBXL19	F-box and leucine-rich repeat protein 19 [Source:HGNC Symbol;Acc:HGNC:25300]
#INFO:	QUERY:	ENSG00000139800	ZIC5	Zic family member 5 [Source:HGNC Symbol;Acc:HGNC:20322]
#INFO:	QUERY:	ENSG00000162551	ALPL	alkaline phosphatase, liver/bone/kidney [Source:HGNC Symbol;Acc:HGNC:438]
#INFO:	QUERY:	ENSG00000166863	TAC3	tachykinin 3 [Source:HGNC Symbol;Acc:HGNC:11521]
#INFO:	QUERY:	ENSG00000175928	LRRN1	leucine rich repeat neuronal 1 [Source:HGNC Symbol;Acc:HGNC:20980]
#INFO:	QUERY:	ENSG00000176108	CHMP6	charged multivesicular body protein 6 [Source:HGNC Symbol;Acc:HGNC:25675]
#INFO:	QUERY:	ENSG00000179055	OR13D1	olfactory receptor family 13 subfamily D member 1 [Source:HGNC Symbol;Acc:HGNC:14695]
#INFO:	QUERY:	ENSG00000182704	TSKU	tsukushi, small leucine rich proteoglycan [Source:HGNC Symbol;Acc:HGNC:28850]
#INFO:	QUERY:	ENSG00000197381	ADARB1	adenosine deaminase, RNA-specific, B1 [Source:HGNC Symbol;Acc:HGNC:226]
#INFO:	QUERY:	ENSG00000204642	HLA-F	major histocompatibility complex, class I, F [Source:HGNC Symbol;Acc:HGNC:4963]
#INFO:	QUERY:	ENSG00000236669	N/A	N/A
#INFO:	QUERY:	ENSG00000166016	ABTB2	ankyrin repeat and BTB (POZ) domain containing 2 [Source:HGNC Symbol;Acc:HGNC:23842]
#INFO:	QUERY:	ENSG00000186115	CYP4F2	cytochrome P450 family 4 subfamily F member 2 [Source:HGNC Symbol;Acc:HGNC:2645]
#INFO:	QUERY:	ENSG00000153132	CLGN	calmegin [Source:HGNC Symbol;Acc:HGNC:2060]
#INFO:	QUERY:	ENSG00000090054	SPTLC1	serine palmitoyltransferase, long chain base subunit 1 [Source:HGNC Symbol;Acc:HGNC:11277]
#INFO:	QUERY:	ENSG00000142700	DMRTA2	DMRT-like family A2 [Source:HGNC Symbol;Acc:HGNC:13908]
#INFO:	QUERY:	ENSG00000147869	CER1	cerberus 1, DAN family BMP antagonist [Source:HGNC Symbol;Acc:HGNC:1862]
#INFO:	QUERY:	ENSG00000198445	CCT8L2	chaperonin containing TCP1, subunit 8 (theta)-like 2 [Source:HGNC Symbol;Acc:HGNC:15553]
#INFO:	QUERY:	ENSG00000204713	TRIM27	tripartite motif containing 27 [Source:HGNC Symbol;Acc:HGNC:9975]
#INFO:	QUERY:	ENSG00000225485	N/A	N/A
#INFO:	QUERY:	ENSG00000105877	DNAH11	dynein, axonemal, heavy chain 11 [Source:HGNC Symbol;Acc:HGNC:2942]
#INFO:	QUERY:	ENSG00000183034	OTOP2	otopetrin 2 [Source:HGNC Symbol;Acc:HGNC:19657]
#INFO:	QUERY:	ENSG00000184478	OR56A3	olfactory receptor family 56 subfamily A member 3 [Source:HGNC Symbol;Acc:HGNC:14786]
#INFO:	QUERY:	ENSG00000171867	PRNP	prion protein [Source:HGNC Symbol;Acc:HGNC:9449]
#INFO:	QUERY:	ENSG00000128915	ICE2	interactor of little elongation complex ELL subunit 2 [Source:HGNC Symbol;Acc:HGNC:29885]
#INFO:	QUERY:	ENSG00000187105	HEATR4	HEAT repeat containing 4 [Source:HGNC Symbol;Acc:HGNC:16761]
#INFO:	QUERY:	ENSG00000106012	IQCE	IQ motif containing E [Source:HGNC Symbol;Acc:HGNC:29171]
#INFO:	QUERY:	ENSG00000173077	DEC1	deleted in esophageal cancer 1 [Source:HGNC Symbol;Acc:HGNC:23658]
#INFO:	QUERY:	ENSG00000089041	P2RX7	purinergic receptor P2X, ligand gated ion channel, 7 [Source:HGNC Symbol;Acc:HGNC:8537]
#INFO:	QUERY:	ENSG00000100601	ALKBH1	alkB homolog 1, histone H2A dioxygenase [Source:HGNC Symbol;Acc:HGNC:17911]
#INFO:	QUERY:	ENSG00000176208	ATAD5	ATPase family, AAA domain containing 5 [Source:HGNC Symbol;Acc:HGNC:25752]
#INFO:	QUERY:	ENSG00000185662	SMIM23	small integral membrane protein 23 [Source:HGNC Symbol;Acc:HGNC:34440]
#INFO:	QUERY:	ENSG00000164338	UTP15	UTP15, U3 small nucleolar ribonucleoprotein, homolog (S. cerevisiae) [Source:HGNC Symbol;Acc:HGNC:25758]
#INFO:	QUERY:	ENSG00000135916	ITM2C	integral membrane protein 2C [Source:HGNC Symbol;Acc:HGNC:6175]
#INFO:	QUERY:	ENSG00000003249	DBNDD1	dysbindin (dystrobrevin binding protein 1) domain containing 1 [Source:HGNC Symbol;Acc:HGNC:28455]
#INFO:	QUERY:	ENSG00000118894	EEF2KMT	eukaryotic elongation factor 2 lysine methyltransferase [Source:HGNC Symbol;Acc:HGNC:32221]
#INFO:	QUERY:	ENSG00000128272	ATF4	activating transcription factor 4 [Source:HGNC Symbol;Acc:HGNC:786]
#INFO:	QUERY:	ENSG00000121680	PEX16	peroxisomal biogenesis factor 16 [Source:HGNC Symbol;Acc:HGNC:8857]
#INFO:	QUERY:	ENSG00000037042	TUBG2	tubulin gamma 2 [Source:HGNC Symbol;Acc:HGNC:12419]
#INFO:	QUERY:	ENSG00000107566	ERLIN1	ER lipid raft associated 1 [Source:HGNC Symbol;Acc:HGNC:16947]
#INFO:	QUERY:	ENSG00000196177	ACADSB	acyl-CoA dehydrogenase, short/branched chain [Source:HGNC Symbol;Acc:HGNC:91]
#INFO:	QUERY:	ENSG00000206531	CD200R1L	CD200 receptor 1 like [Source:HGNC Symbol;Acc:HGNC:24665]
#INFO:	QUERY:	ENSG00000111077	TNS2	tensin 2 [Source:HGNC Symbol;Acc:HGNC:19737]
#INFO:	QUERY:	ENSG00000181291	TMEM132E	transmembrane protein 132E [Source:HGNC Symbol;Acc:HGNC:26991]
#INFO:	QUERY:	ENSG00000154655	L3MBTL4	l(3)mbt-like 4 (Drosophila) [Source:HGNC Symbol;Acc:HGNC:26677]
#INFO:	QUERY:	ENSG00000138172	CALHM2	calcium homeostasis modulator 2 [Source:HGNC Symbol;Acc:HGNC:23493]
#INFO:	QUERY:	ENSG00000176845	METRNL	meteorin, glial cell differentiation regulator-like [Source:HGNC Symbol;Acc:HGNC:27584]
#INFO:	QUERY:	ENSG00000061936	SFSWAP	splicing factor, suppressor of white-apricot family [Source:HGNC Symbol;Acc:HGNC:10790]
#INFO:	QUERY:	ENSG00000185105	MYADML2	myeloid-associated differentiation marker-like 2 [Source:HGNC Symbol;Acc:HGNC:34548]
#INFO:	QUERY:	ENSG00000157456	CCNB2	cyclin B2 [Source:HGNC Symbol;Acc:HGNC:1580]
#INFO:	QUERY:	ENSG00000101109	STK4	serine/threonine kinase 4 [Source:HGNC Symbol;Acc:HGNC:11408]
#INFO:	QUERY:	ENSG00000070214	SLC44A1	solute carrier family 44 (choline transporter), member 1 [Source:HGNC Symbol;Acc:HGNC:18798]
#INFO:	QUERY:	ENSG00000253138	LINC00967	long intergenic non-protein coding RNA 967 [Source:HGNC Symbol;Acc:HGNC:48725]
#INFO:	QUERY:	ENSG00000197322	C17ORF102	chromosome 17 open reading frame 102 [Source:HGNC Symbol;Acc:HGNC:34412]
#INFO:	QUERY:	ENSG00000205441	N/A	N/A
#INFO:	QUERY:	ENSG00000128829	EIF2AK4	eukaryotic translation initiation factor 2 alpha kinase 4 [Source:HGNC Symbol;Acc:HGNC:19687]
#INFO:	QUERY:	ENSG00000136267	DGKB	diacylglycerol kinase beta [Source:HGNC Symbol;Acc:HGNC:2850]
#INFO:	QUERY:	ENSG00000111786	SRSF9	serine/arginine-rich splicing factor 9 [Source:HGNC Symbol;Acc:HGNC:10791]
