# Supplementary material for: Parallel or convergent evolution in human population genomic data revealed by genotype networks
Source: BMC Evol Biol. 2016 Aug 2;16:154. doi: 10.1186/s12862-016-0722-0 (PMC4969671; doi:10.1186/s12862-016-0722-0)
Supplement: Additional file 3: — This ZIP file contains the following documents. 1. genes_with_excess_of_cycles_exonLength_nucleotideMutations.txt: List of genes with excess of cycles when randomized networks are constructed from entire gene coding sequences (all four nucleotide mutations allowed). 2. gprofiler_results_100fragmentedGenes_largerthan10.xlsx: Gene ontology enrichment analysis results for the 100 most fragmented genes with a network comprising more than 10 sequences. 3. gprofiler_results_GO_function_process.xlsx: Gene ontology enrichment analysis of molecular functions and biological processes for the 42 genes with an excess of cycles. 4. gprofiler_results_GO_function_process_NoHLAGenes.xlsx: Gene ontology enrichment analysis of molecular functions and biological processes for the 42 genes with an excess of cycles, excluding the HLA genes. 5. gprofiler_results_KEGG.xlsx: KEGG pathways enrichment analysis for the 42 genes with an excess of cycles. 6. gprofiler_results_reactome.xlsx: Reactome pathways enrichment analysis for the 42 genes with an excess of cycles. 7. list_of_most_fragmented_networks.txt: List of 100 most fragmented networks among all haplotype networks comprising more than 10 nodes. Fragmentation is computed as the number of components divided by the size of the network (higher values correspond to greater fragmentation). (ZIP 63 kb) [file 12862_2016_722_MOESM3_ESM.zip › gprofiler_results_GO_function_process_NoHLAGenes.xlsx]

## Sheet: gProfiler
GO enrichment analysis for the genes with excess of cycles excluding HLA genes.
#	signf	p-value	T	Q	Q&T	Q&T/Q	Q&T/T	term ID	t type	t group	t name	t depth	Q&T list
#
1	!	0.0073	53	37	4	0.108	0.075	GO:0016266	BP	3	O-glycan processing	1	MUC5B,MUC4,MUC17,MUC12
1	!	0.0139	710	37	9	0.243	0.013	GO:0005509	MF	2	calcium ion binding	1	FBN3,FLG,TTN,GPR98,PKD1L2,PCLO,EYS,DCHS2,HRNR
1	!	0.0493	4	37	2	0.054	0.5	GO:0030197	MF	1	extracellular matrix constituent, lubricant activity	1	MUC4,MUC17
#INFO:	PARAMETERS: user_thr = 1.00
#INFO:	PARAMETERS: sort_by_structure = 1
#INFO:	PARAMETERS: organism = hsapiens
#INFO:	PARAMETERS: analytical = 1
#INFO:	PARAMETERS: significant = 1
#INFO:	User: http
#INFO:	Host: arak-prod
#INFO:	Time: 2016-7-2 14:38:44
#INFO:	Version: r1622_e84_eg31
#INFO:	Effective domain size for GO: 19174, threshold 2.2e-05
#INFO:
#INFO:	--- Gene names and descriptions
#INFO:
#INFO:	QUERY:	TTN	TTN	titin [Source:HGNC Symbol;Acc:HGNC:12403]
#INFO:	QUERY:	MKI67	MKI67	marker of proliferation Ki-67 [Source:HGNC Symbol;Acc:HGNC:7107]
#INFO:	QUERY:	OBSCN	OBSCN	obscurin, cytoskeletal calmodulin and titin-interacting RhoGEF [Source:HGNC Symbol;Acc:HGNC:15719]
#INFO:	QUERY:	PKD1L2	PKD1L2	polycystic kidney disease 1-like 2 (gene/pseudogene) [Source:HGNC Symbol;Acc:HGNC:21715]
#INFO:	QUERY:	MUC16	MUC16	mucin 16, cell surface associated [Source:HGNC Symbol;Acc:HGNC:15582]
#INFO:	QUERY:	MUC17	MUC17	mucin 17, cell surface associated [Source:HGNC Symbol;Acc:HGNC:16800]
#INFO:	QUERY:	IGFN1	IGFN1	immunoglobulin-like and fibronectin type III domain containing 1 [Source:HGNC Symbol;Acc:HGNC:24607]
#INFO:	QUERY:	GPR98	ADGRV1	adhesion G protein-coupled receptor V1 [Source:HGNC Symbol;Acc:HGNC:17416]
#INFO:	QUERY:	PRUNE2	PRUNE2	prune homolog 2 (Drosophila) [Source:HGNC Symbol;Acc:HGNC:25209]
#INFO:	QUERY:	SYNE2	SYNE2	spectrin repeat containing, nuclear envelope 2 [Source:HGNC Symbol;Acc:HGNC:17084]
#INFO:	QUERY:	AHNAK2	AHNAK2	AHNAK nucleoprotein 2 [Source:HGNC Symbol;Acc:HGNC:20125]
#INFO:	QUERY:	ALPK2	ALPK2	alpha kinase 2 [Source:HGNC Symbol;Acc:HGNC:20565]
#INFO:	QUERY:	FLG	FLG	filaggrin [Source:HGNC Symbol;Acc:HGNC:3748]
#INFO:	QUERY:	PRAMEF2	PRAMEF2	PRAME family member 2 [Source:HGNC Symbol;Acc:HGNC:28841]
#INFO:	QUERY:	HRNR	HRNR	hornerin [Source:HGNC Symbol;Acc:HGNC:20846]
#INFO:	QUERY:	MUC5B	MUC5B	mucin 5B, oligomeric mucus/gel-forming [Source:HGNC Symbol;Acc:HGNC:7516]
#INFO:	QUERY:	PCLO	PCLO	piccolo presynaptic cytomatrix protein [Source:HGNC Symbol;Acc:HGNC:13406]
#INFO:	QUERY:	MUC12	MUC12	mucin 12, cell surface associated [Source:HGNC Symbol;Acc:HGNC:7510]
#INFO:	QUERY:	LAMA5	LAMA5	laminin subunit alpha 5 [Source:HGNC Symbol;Acc:HGNC:6485]
#INFO:	QUERY:	CYP2A7	CYP2A7	cytochrome P450 family 2 subfamily A member 7 [Source:HGNC Symbol;Acc:HGNC:2611]
#INFO:	QUERY:	POTED	POTED	POTE ankyrin domain family member D [Source:HGNC Symbol;Acc:HGNC:23822]
#INFO:	QUERY:	NEB	NEB	nebulin [Source:HGNC Symbol;Acc:HGNC:7720]
#INFO:	QUERY:	MUC4	MUC4	mucin 4, cell surface associated [Source:HGNC Symbol;Acc:HGNC:7514]
#INFO:	QUERY:	PKD1L1	PKD1L1	polycystic kidney disease 1 like 1 [Source:HGNC Symbol;Acc:HGNC:18053]
#INFO:	QUERY:	FBN3	FBN3	fibrillin 3 [Source:HGNC Symbol;Acc:HGNC:18794]
#INFO:	QUERY:	DCHS2	DCHS2	dachsous cadherin-related 2 [Source:HGNC Symbol;Acc:HGNC:23111]
#INFO:	QUERY:	FRAS1	FRAS1	Fraser extracellular matrix complex subunit 1 [Source:HGNC Symbol;Acc:HGNC:19185]
#INFO:	QUERY:	PLIN4	PLIN4	perilipin 4 [Source:HGNC Symbol;Acc:HGNC:29393]
#INFO:	QUERY:	EYS	EYS	eyes shut homolog (Drosophila) [Source:HGNC Symbol;Acc:HGNC:21555]
#INFO:	QUERY:	FCGBP	FCGBP	Fc fragment of IgG binding protein [Source:HGNC Symbol;Acc:HGNC:13572]
#INFO:	QUERY:	TG	TG	thyroglobulin [Source:HGNC Symbol;Acc:HGNC:11764]
#INFO:	QUERY:	USH2A	USH2A	Usher syndrome 2A (autosomal recessive, mild) [Source:HGNC Symbol;Acc:HGNC:12601]
#INFO:	QUERY:	LILRB3	LILRA6/LILRB3	leukocyte immunoglobulin-like receptor, subfamily B (with TM and ITIM domains), member 3 [Source:HGNC Symbol;Acc:HGNC:6607]/leukocyte immunoglobulin-like receptor, subfamily A (with TM domain), member 6 [Source:HGNC Symbol;Acc:HGNC:15495]
#INFO:	QUERY:	LILRA6	LILRA6	leukocyte immunoglobulin-like receptor, subfamily A (with TM domain), member 6 [Source:HGNC Symbol;Acc:HGNC:15495]
#INFO:	QUERY:	DNAH17	DNAH17	dynein, axonemal, heavy chain 17 [Source:HGNC Symbol;Acc:HGNC:2946]
#INFO:	QUERY:	DNAH5	DNAH5	dynein, axonemal, heavy chain 5 [Source:HGNC Symbol;Acc:HGNC:2950]
#INFO:	QUERY:	DNAH11	DNAH11	dynein, axonemal, heavy chain 11 [Source:HGNC Symbol;Acc:HGNC:2942]
