# Supplementary material for: Parallel or convergent evolution in human population genomic data revealed by genotype networks
Source: BMC Evol Biol. 2016 Aug 2;16:154. doi: 10.1186/s12862-016-0722-0 (PMC4969671; doi:10.1186/s12862-016-0722-0)
Supplement: Additional file 3: — This ZIP file contains the following documents. 1. genes_with_excess_of_cycles_exonLength_nucleotideMutations.txt: List of genes with excess of cycles when randomized networks are constructed from entire gene coding sequences (all four nucleotide mutations allowed). 2. gprofiler_results_100fragmentedGenes_largerthan10.xlsx: Gene ontology enrichment analysis results for the 100 most fragmented genes with a network comprising more than 10 sequences. 3. gprofiler_results_GO_function_process.xlsx: Gene ontology enrichment analysis of molecular functions and biological processes for the 42 genes with an excess of cycles. 4. gprofiler_results_GO_function_process_NoHLAGenes.xlsx: Gene ontology enrichment analysis of molecular functions and biological processes for the 42 genes with an excess of cycles, excluding the HLA genes. 5. gprofiler_results_KEGG.xlsx: KEGG pathways enrichment analysis for the 42 genes with an excess of cycles. 6. gprofiler_results_reactome.xlsx: Reactome pathways enrichment analysis for the 42 genes with an excess of cycles. 7. list_of_most_fragmented_networks.txt: List of 100 most fragmented networks among all haplotype networks comprising more than 10 nodes. Fragmentation is computed as the number of components divided by the size of the network (higher values correspond to greater fragmentation). (ZIP 63 kb) [file 12862_2016_722_MOESM3_ESM.zip › gprofiler_results_KEGG.xlsx]

## Sheet: gProfiler
#	signf	p-value	T	Q	Q&T	Q&T/Q	Q&T/T	term ID	t type	t group	t name	t depth	Q&T list
#
1	!	8.26e-07	41	15	5	0.333	0.122	KEGG:04940	keg	11	Type I diabetes mellitus	1	ENSG00000196126,ENSG00000204525,ENSG00000206503,ENSG00000223865,ENSG00000234745
1	!	3.6e-07	35	15	5	0.333	0.143	KEGG:05330	keg	6	Allograft rejection	1	ENSG00000196126,ENSG00000204525,ENSG00000206503,ENSG00000223865,ENSG00000234745
1	!	0.000408	140	15	5	0.333	0.036	KEGG:04514	keg	1	Cell adhesion molecules (CAMs)	1	ENSG00000196126,ENSG00000204525,ENSG00000206503,ENSG00000223865,ENSG00000234745
1	!	0.0023	200	15	5	0.333	0.025	KEGG:05169	keg	4	Epstein-Barr virus infection	1	ENSG00000196126,ENSG00000204525,ENSG00000206503,ENSG00000223865,ENSG00000234745
1	!	1.2e-05	69	15	5	0.333	0.072	KEGG:04612	keg	7	Antigen processing and presentation	1	ENSG00000196126,ENSG00000204525,ENSG00000206503,ENSG00000223865,ENSG00000234745
1	!	0.0015	183	15	5	0.333	0.027	KEGG:05168	keg	9	Herpes simplex infection	1	ENSG00000196126,ENSG00000204525,ENSG00000206503,ENSG00000223865,ENSG00000234745
1	!	4.14e-06	56	15	5	0.333	0.089	KEGG:05416	keg	3	Viral myocarditis	1	ENSG00000196126,ENSG00000204525,ENSG00000206503,ENSG00000223865,ENSG00000234745
1	!	0.00761	257	15	5	0.333	0.019	KEGG:05166	keg	5	HTLV-I infection	1	ENSG00000196126,ENSG00000204525,ENSG00000206503,ENSG00000223865,ENSG00000234745
1	!	2.52e-08	50	15	6	0.4	0.12	KEGG:05320	keg	8	Autoimmune thyroid disease	1	ENSG00000042832,ENSG00000196126,ENSG00000204525,ENSG00000206503,ENSG00000223865,ENSG00000234745
1	!	4.83e-07	37	15	5	0.333	0.135	KEGG:05332	keg	10	Graft-versus-host disease	1	ENSG00000196126,ENSG00000204525,ENSG00000206503,ENSG00000223865,ENSG00000234745
1	!	0.000571	150	15	5	0.333	0.033	KEGG:04145	keg	2	Phagosome	1	ENSG00000196126,ENSG00000204525,ENSG00000206503,ENSG00000223865,ENSG00000234745
#INFO:	PARAMETERS: analytical = 1
#INFO:	PARAMETERS: user_thr = 1.00
#INFO:	PARAMETERS: organism = hsapiens
#INFO:	PARAMETERS: significant = 1
#INFO:	PARAMETERS: sort_by_structure = 1
#INFO:	User: http
#INFO:	Host: arak-prod
#INFO:	Time: 2016-7-2 15:36:57
#INFO:	Version: r1622_e84_eg31
#WARNING:	Gene ENSG00000090920 in query [1/42] is not recognized, skipping!
#INFO:	Effective domain size for KEGG: 6918, threshold 0.000989
#INFO:
#INFO:	--- Gene names and descriptions
#INFO:
#INFO:	QUERY:	ENSG00000186472	PCLO	piccolo presynaptic cytomatrix protein [Source:HGNC Symbol;Acc:HGNC:13406]
#INFO:	QUERY:	ENSG00000054654	SYNE2	spectrin repeat containing, nuclear envelope 2 [Source:HGNC Symbol;Acc:HGNC:17084]
#INFO:	QUERY:	ENSG00000042832	TG	thyroglobulin [Source:HGNC Symbol;Acc:HGNC:11764]
#INFO:	QUERY:	ENSG00000169876	MUC17	mucin 17, cell surface associated [Source:HGNC Symbol;Acc:HGNC:16800]
#INFO:	QUERY:	ENSG00000105877	DNAH11	dynein, axonemal, heavy chain 11 [Source:HGNC Symbol;Acc:HGNC:2942]
#INFO:	QUERY:	ENSG00000205277	MUC12	mucin 12, cell surface associated [Source:HGNC Symbol;Acc:HGNC:7510]
#INFO:	QUERY:	ENSG00000183091	NEB	nebulin [Source:HGNC Symbol;Acc:HGNC:7720]
#INFO:	QUERY:	ENSG00000106772	PRUNE2	prune homolog 2 (Drosophila) [Source:HGNC Symbol;Acc:HGNC:25209]
#INFO:	QUERY:	ENSG00000163395	IGFN1	immunoglobulin-like and fibronectin type III domain containing 1 [Source:HGNC Symbol;Acc:HGNC:24607]
#INFO:	QUERY:	ENSG00000120952	PRAMEF2	PRAME family member 2 [Source:HGNC Symbol;Acc:HGNC:28841]
#INFO:	QUERY:	ENSG00000166473	PKD1L2	polycystic kidney disease 1-like 2 (gene/pseudogene) [Source:HGNC Symbol;Acc:HGNC:21715]
#INFO:	QUERY:	ENSG00000154358	OBSCN	obscurin, cytoskeletal calmodulin and titin-interacting RhoGEF [Source:HGNC Symbol;Acc:HGNC:15719]
#INFO:	QUERY:	ENSG00000181143	MUC16	mucin 16, cell surface associated [Source:HGNC Symbol;Acc:HGNC:15582]
#INFO:	QUERY:	ENSG00000223865	HLA-DPB1	major histocompatibility complex, class II, DP beta 1 [Source:HGNC Symbol;Acc:HGNC:4940]
#INFO:	QUERY:	ENSG00000167676	PLIN4	perilipin 4 [Source:HGNC Symbol;Acc:HGNC:29393]
#INFO:	QUERY:	ENSG00000187775	DNAH17	dynein, axonemal, heavy chain 17 [Source:HGNC Symbol;Acc:HGNC:2946]
#INFO:	QUERY:	ENSG00000196126	HLA-DRB1	major histocompatibility complex, class II, DR beta 1 [Source:HGNC Symbol;Acc:HGNC:4948]
#INFO:	QUERY:	ENSG00000204525	HLA-C	major histocompatibility complex, class I, C [Source:HGNC Symbol;Acc:HGNC:4933]
#INFO:	QUERY:	ENSG00000142449	FBN3	fibrillin 3 [Source:HGNC Symbol;Acc:HGNC:18794]
#INFO:	QUERY:	ENSG00000198796	ALPK2	alpha kinase 2 [Source:HGNC Symbol;Acc:HGNC:20565]
#INFO:	QUERY:	ENSG00000197410	DCHS2	dachsous cadherin-related 2 [Source:HGNC Symbol;Acc:HGNC:23111]
#INFO:	QUERY:	ENSG00000164199	ADGRV1	adhesion G protein-coupled receptor V1 [Source:HGNC Symbol;Acc:HGNC:17416]
#INFO:	QUERY:	ENSG00000130702	LAMA5	laminin subunit alpha 5 [Source:HGNC Symbol;Acc:HGNC:6485]
#INFO:	QUERY:	ENSG00000188107	EYS	eyes shut homolog (Drosophila) [Source:HGNC Symbol;Acc:HGNC:21555]
#INFO:	QUERY:	ENSG00000234745	HLA-B	major histocompatibility complex, class I, B [Source:HGNC Symbol;Acc:HGNC:4932]
#INFO:	QUERY:	ENSG00000143631	FLG	filaggrin [Source:HGNC Symbol;Acc:HGNC:3748]
#INFO:	QUERY:	ENSG00000039139	DNAH5	dynein, axonemal, heavy chain 5 [Source:HGNC Symbol;Acc:HGNC:2950]
#INFO:	QUERY:	ENSG00000155657	TTN	titin [Source:HGNC Symbol;Acc:HGNC:12403]
#INFO:	QUERY:	ENSG00000166351	POTED	POTE ankyrin domain family member D [Source:HGNC Symbol;Acc:HGNC:23822]
#INFO:	QUERY:	ENSG00000042781	USH2A	Usher syndrome 2A (autosomal recessive, mild) [Source:HGNC Symbol;Acc:HGNC:12601]
#INFO:	QUERY:	ENSG00000148773	MKI67	marker of proliferation Ki-67 [Source:HGNC Symbol;Acc:HGNC:7107]
#INFO:	QUERY:	ENSG00000145113	MUC4	mucin 4, cell surface associated [Source:HGNC Symbol;Acc:HGNC:7514]
#INFO:	QUERY:	ENSG00000198077	CYP2A7	cytochrome P450 family 2 subfamily A member 7 [Source:HGNC Symbol;Acc:HGNC:2611]
#INFO:	QUERY:	ENSG00000197915	HRNR	hornerin [Source:HGNC Symbol;Acc:HGNC:20846]
#INFO:	QUERY:	ENSG00000206503	HLA-A	major histocompatibility complex, class I, A [Source:HGNC Symbol;Acc:HGNC:4931]
#INFO:	QUERY:	ENSG00000244482	LILRA6	leukocyte immunoglobulin-like receptor, subfamily A (with TM domain), member 6 [Source:HGNC Symbol;Acc:HGNC:15495]
#INFO:	QUERY:	ENSG00000204577	LILRB3	leukocyte immunoglobulin-like receptor, subfamily B (with TM and ITIM domains), member 3 [Source:HGNC Symbol;Acc:HGNC:6607]
#INFO:	QUERY:	ENSG00000185567	AHNAK2	AHNAK nucleoprotein 2 [Source:HGNC Symbol;Acc:HGNC:20125]
#INFO:	QUERY:	ENSG00000158683	PKD1L1	polycystic kidney disease 1 like 1 [Source:HGNC Symbol;Acc:HGNC:18053]
#INFO:	QUERY:	ENSG00000138759	FRAS1	Fraser extracellular matrix complex subunit 1 [Source:HGNC Symbol;Acc:HGNC:19185]
#INFO:	QUERY:	ENSG00000117983	MUC5B	mucin 5B, oligomeric mucus/gel-forming [Source:HGNC Symbol;Acc:HGNC:7516]
#INFO:	QUERY:	ENSG00000090920	N/A	N/A
