# Supplementary material for: Parallel or convergent evolution in human population genomic data revealed by genotype networks
Source: BMC Evol Biol. 2016 Aug 2;16:154. doi: 10.1186/s12862-016-0722-0 (PMC4969671; doi:10.1186/s12862-016-0722-0)
Supplement: Additional file 3: — This ZIP file contains the following documents. 1. genes_with_excess_of_cycles_exonLength_nucleotideMutations.txt: List of genes with excess of cycles when randomized networks are constructed from entire gene coding sequences (all four nucleotide mutations allowed). 2. gprofiler_results_100fragmentedGenes_largerthan10.xlsx: Gene ontology enrichment analysis results for the 100 most fragmented genes with a network comprising more than 10 sequences. 3. gprofiler_results_GO_function_process.xlsx: Gene ontology enrichment analysis of molecular functions and biological processes for the 42 genes with an excess of cycles. 4. gprofiler_results_GO_function_process_NoHLAGenes.xlsx: Gene ontology enrichment analysis of molecular functions and biological processes for the 42 genes with an excess of cycles, excluding the HLA genes. 5. gprofiler_results_KEGG.xlsx: KEGG pathways enrichment analysis for the 42 genes with an excess of cycles. 6. gprofiler_results_reactome.xlsx: Reactome pathways enrichment analysis for the 42 genes with an excess of cycles. 7. list_of_most_fragmented_networks.txt: List of 100 most fragmented networks among all haplotype networks comprising more than 10 nodes. Fragmentation is computed as the number of components divided by the size of the network (higher values correspond to greater fragmentation). (ZIP 63 kb) [file 12862_2016_722_MOESM3_ESM.zip › list_of_most_fragmented_networks.txt]

# list of 100 most fragmented networks among all gene networks larger than 10 nodes. Fragmentation is measured as the number of components divided by the size of the network. A higher fraction means a higher fragmentation.
ENSG00000188707	0.181818181818
ENSG00000196352	0.181818181818
ENSG00000197385	0.181818181818
ENSG00000197520	0.181818181818
ENSG00000204740	0.181818181818
ENSG00000215695	0.181818181818
ENSG00000253787	0.181818181818
ENSG00000173597	0.185185185185
ENSG00000014138	0.1875
ENSG00000184916	0.1875
ENSG00000175518	0.189781021898
ENSG00000133704	0.190476190476
ENSG00000197140	0.190476190476
ENSG00000160710	0.193548387097
ENSG00000104899	0.194029850746
ENSG00000100100	0.194244604317
ENSG00000109917	0.2
ENSG00000118058	0.2
ENSG00000120910	0.2
ENSG00000135547	0.2
ENSG00000165443	0.2
ENSG00000171861	0.2
ENSG00000179627	0.2
ENSG00000180071	0.2
ENSG00000186026	0.2
ENSG00000213465	0.2
ENSG00000100034	0.200873362445
ENSG00000125827	0.201183431953
ENSG00000101017	0.201680672269
ENSG00000124935	0.202702702703
ENSG00000115657	0.205128205128
ENSG00000165633	0.208333333333
ENSG00000162804	0.214285714286
ENSG00000213096	0.214285714286
ENSG00000141655	0.222222222222
ENSG00000170962	0.222222222222
ENSG00000100450	0.230769230769
ENSG00000107242	0.230769230769
ENSG00000110060	0.230769230769
ENSG00000155380	0.230769230769
ENSG00000180035	0.239795918367
ENSG00000081985	0.25
ENSG00000099364	0.25
ENSG00000139800	0.25
ENSG00000162551	0.25
ENSG00000166863	0.25
ENSG00000175928	0.25
ENSG00000176108	0.25
ENSG00000179055	0.25
ENSG00000182704	0.25
ENSG00000197381	0.25
ENSG00000204642	0.25
ENSG00000236669	0.25
ENSG00000166016	0.251908396947
ENSG00000186115	0.255555555556
ENSG00000153132	0.267759562842
ENSG00000090054	0.272727272727
ENSG00000142700	0.272727272727
ENSG00000147869	0.272727272727
ENSG00000198445	0.272727272727
ENSG00000204713	0.272727272727
ENSG00000225485	0.272727272727
ENSG00000105877	0.277777777778
ENSG00000183034	0.277777777778
ENSG00000184478	0.282608695652
ENSG00000171867	0.285714285714
ENSG00000128915	0.288888888889
ENSG00000187105	0.288888888889
ENSG00000106012	0.3
ENSG00000173077	0.301418439716
ENSG00000089041	0.305555555556
ENSG00000100601	0.305555555556
ENSG00000176208	0.307692307692
ENSG00000185662	0.307692307692
ENSG00000164338	0.30985915493
ENSG00000135916	0.3125
ENSG00000003249	0.321428571429
ENSG00000118894	0.324675324675
ENSG00000128272	0.324675324675
ENSG00000121680	0.331491712707
ENSG00000037042	0.333333333333
ENSG00000107566	0.333333333333
ENSG00000196177	0.333333333333
ENSG00000206531	0.333333333333
ENSG00000111077	0.363636363636
ENSG00000181291	0.363636363636
ENSG00000154655	0.368421052632
ENSG00000138172	0.454545454545
ENSG00000176845	0.454545454545
ENSG00000061936	0.488129154796
ENSG00000185105	0.506928406467
ENSG00000157456	0.509960159363
ENSG00000101109	0.539030402629
ENSG00000070214	0.545454545455
ENSG00000253138	0.545871559633
ENSG00000197322	0.59741856177
ENSG00000205441	0.599163179916
ENSG00000128829	0.618705035971
ENSG00000136267	0.647692307692
ENSG00000111786	0.67758186398
